# Supplementary material for: Nucleoporin downregulation modulates progenitor differentiation independent of nuclear pore numbers
Source: Commun Biol. 2023 Oct 18;6:1033. doi: 10.1038/s42003-023-05398-6 (PMC10584948; doi:10.1038/s42003-023-05398-6)
Supplement: Supplementary file 4 — Supplementary Data 1 [file 42003_2023_5398_MOESM4_ESM.xlsx]

## Sheet: nup93DE_filterKDs
Supplementary Data 1. Differentially expressed genes with NUP93 knockdown
Gene names	CTRL-1	CTRL2	NUP93shA	NUP93shB	NUP93shC	NUP93shD	baseMean	log2FoldChange	lfcSE	stat	pvalue	padj
PHOSPHO2-KLHL23	0	98.5499	1	1	0.5	1	16.425	-8.02043	4.08283	-1.96443	0.04948	0.235369
GPX2	408.89	121.428	1	2.64454	9.87726	2.51806	90.4762	-6.33462	0.985095	-6.43047	1.27e-10	7.48e-08
LOC344887	1442.47	580.74	4.19342	11.6895	30.3367	8.59032	345.754	-6.27329	0.746669	-8.4017	4.4e-17	2.24e-13
AKR1C1	9431.91	1582.08	18.0316	419.537	130.077	142.18	1953.39	-4.96157	0.957689	-5.18078	2.21e-07	4.02e-05
FABP3	195.926	97.67	7.38683	10.045	7.31982	5.55419	53.4003	-4.42013	0.621493	-7.11212	1.14e-12	1.45e-09
C4B	51.1112	24.6375	9.51578	1	0.5	1	14.0441	-4.15749	1.73306	-2.39893	0.0164432	0.124771
ESM1	301.935	394.199	25.4829	37.18	14.9921	4.03613	129.054	-4.1279	0.702419	-5.87669	4.19e-09	1.54e-06
FAM196B	96.5434	104.709	2.06447	6.75591	7.31982	13.1445	37.8396	-4.00944	0.749066	-5.35258	8.67e-08	1.92e-05
CDHR1	469.466	102.949	26.5473	4.28909	32.8942	13.1445	107.632	-3.95938	0.868549	-4.55861	5.15e-06	0.00051088
PLA2G3	346.42	155.744	55.2881	1	9.02478	8.59032	95.4279	-3.83655	1.2141	-3.15999	0.00157777	0.0314208
AKR1B10	141.029	28.1571	4.19342	3.46682	7.31982	13.1445	32.3018	-3.82781	0.933049	-4.10248	4.09e-05	0.00246846
MDGA1	254.609	65.9932	15.9026	10.045	14.1396	8.59032	60.9634	-3.81558	0.700809	-5.44454	5.19e-08	1.3e-05
NUP93	1978.19	2740.04	75.513	106.251	267.326	245.408	901.538	-3.77317	0.563941	-6.69071	2.22e-11	1.62e-08
LCK	22.7161	32.5567	3.12894	1.82227	3.05743	5.55419	10.8893	-3.53635	1.02273	-3.45774	0.00054472	0.0151877
ADAMTSL1	92.7574	111.749	3.12894	9.22272	19.2545	8.59032	40.2004	-3.45521	0.773125	-4.46914	7.85e-06	0.00069359
TSPAN7	53.9507	15.8384	5.25789	5.11136	3.05743	2.51806	13.7056	-3.4538	0.990608	-3.48655	0.00048929	0.0141984
AKR1C2	1659.22	358.123	13.7737	242.748	45.6813	76.9032	398.825	-3.42275	0.948826	-3.60735	0.00030934	0.0103651
FLJ35934	148.601	55.4343	24.4184	4.28909	8.1723	5.55419	40.4949	-3.38868	0.888044	-3.8159	0.00013569	0.00602674
EGR1	1087.53	1356.82	18.0316	73.36	312.507	81.4574	487.701	-3.34032	0.855133	-3.9062	9.38e-05	0.00452458
DDIT4L	172.264	183.901	42.5144	10.045	13.2872	8.59032	71.1836	-3.32483	0.734424	-4.52712	5.98e-06	0.00057097
AKR1C3	358.725	57.1941	5.25789	27.3127	26.0743	28.3252	83.2315	-3.31732	0.864413	-3.83766	0.00012421	0.00564836
IL33	55.8437	70.3928	2.06447	1	15.8446	10.1084	25.2923	-3.31321	1.24186	-2.66793	0.00763199	0.0795967
C6orf223	348.313	234.936	92.5446	6.75591	18.402	5.55419	117.168	-3.28236	1.02753	-3.19441	0.00140115	0.0288967
SLCO4C1	104.115	65.9932	19.096	5.11136	7.31982	8.59032	34.4544	-3.22771	0.739285	-4.36599	1.27e-05	0.00101213
LINC00669	110.741	112.628	13.7737	5.11136	15.8446	17.6987	45.3829	-3.21558	0.641533	-5.01234	5.38e-07	8.15e-05
AK5	104.115	33.4366	1	12.5118	10.7297	8.59032	27.814	-3.21546	1.03982	-3.09232	0.00198601	0.0365154
C20orf197	109.794	161.903	4.19342	10.8673	20.107	29.8432	55.5348	-3.16622	0.766097	-4.13292	3.58e-05	0.0022338
HKDC1	759.096	172.462	21.225	91.4499	61.0259	40.4697	190.371	-3.13825	0.725938	-4.32303	1.54e-05	0.00118493
CYP4F11	581.153	217.338	134.059	15.8009	29.4842	10.1084	164.074	-3.10078	0.952763	-3.25452	0.00113586	0.0248281
FABP7	38.8066	29.9169	6.32236	2.64454	6.46734	4.03613	14.1157	-3.09829	0.8874	-3.49143	0.00048045	0.014009
AK7	96.5434	50.1548	14.8381	7.57818	7.31982	8.59032	30.2541	-3.0807	0.683416	-4.50779	6.55e-06	0.0006066
SLC7A11	7431.95	3646.34	1335.85	516.565	444.641	334.974	2284.47	-3.07516	0.605731	-5.07677	3.84e-07	6.31e-05
LINC01564	42.5927	14.9585	1	7.57818	5.61487	2.51806	11.7937	-3.06934	1.23553	-2.48422	0.0129834	0.108579
LINC00173	56.7902	32.5567	1	2.64454	5.61487	17.6987	18.8008	-2.98767	1.24192	-2.40569	0.0161422	0.123623
CALB1	47.3252	102.949	12.7092	5.93363	9.02478	14.6626	31.5175	-2.98489	0.703734	-4.2415	2.22e-05	0.00157785
CAPNS2	309.507	200.619	7.38683	25.6682	34.5991	72.349	107.772	-2.91658	0.768702	-3.79416	0.00014814	0.00635803
NGFR	324.651	158.384	76.5775	8.40045	22.6644	25.289	102.078	-2.90351	0.813343	-3.56984	0.0003572	0.0115383
GCLC	12608.4	3412.29	861.093	1384.88	1240.86	867.815	3395.3	-2.8801	0.533009	-5.40348	6.54e-08	1.56e-05
FOXA2	80.4528	44.8754	22.2894	1.82227	5.61487	8.59032	26.6908	-2.86229	1.02794	-2.78448	0.00536129	0.0648254
FAM72B	367.243	288.61	47.8368	16.6232	97.6825	23.771	139.711	-2.83907	0.710601	-3.99531	6.46e-05	0.00356323
ACSS2	12094.4	7596.26	1641.35	1000.88	2011.49	893.622	4205.76	-2.82816	0.447287	-6.32291	2.57e-10	1.35e-07
LRP8	2167.49	1639.27	482.141	104.606	303.13	219.601	818.791	-2.78346	0.570588	-4.87822	1.07e-06	0.00014415
PEX5L	62.4692	70.3928	3.12894	4.28909	27.7793	7.07226	28.6053	-2.75763	1.02304	-2.69553	0.00702766	0.0750354
SLC10A2	33.1276	25.5174	7.38683	1.82227	6.46734	5.55419	12.7293	-2.74134	0.9719	-2.8206	0.00479338	0.0611695
FGFR4	405.104	292.13	76.5775	18.2677	82.3379	37.4335	151.392	-2.72127	0.635773	-4.28026	1.87e-05	0.0013846
PNLIPRP3	2091.77	1562.72	33.9986	116.118	619.399	344.083	794.098	-2.71894	0.866126	-3.13919	0.00169416	0.033101
EOMES	47.3252	42.2357	4.19342	2.64454	9.02478	16.1806	19.684	-2.69958	0.939962	-2.87201	0.0040787	0.0552768
PLA2G4A	953.129	873.75	37.192	147.364	181.225	201.385	398.424	-2.69771	0.60989	-4.42328	9.72e-06	0.00081166
PTP4A3	117.366	56.3142	5.25789	25.6682	11.5822	14.6626	37.8919	-2.68324	0.766728	-3.4996	0.00046595	0.0136385
NUF2	880.248	1173.8	66.9973	50.3363	353.426	178.614	449.987	-2.66892	0.734798	-3.63218	0.00028104	0.00973976
SLC7A8	3892.02	3271.5	394.855	390.757	884.519	675.021	1584.2	-2.61333	0.439398	-5.94754	2.72e-09	1.07e-06
CNTN1	3306.14	2718.04	294.794	329.909	1078.88	295.505	1336.63	-2.59286	0.604051	-4.29246	1.77e-05	0.00132997
PCSK9	10727.7	7972.86	940.929	826.561	2882.73	1566.12	4152.23	-2.58967	0.54561	-4.74637	2.07e-06	0.00024721
PTGS2	5005.11	3058.57	501.302	309.352	726.811	1165.36	1793.83	-2.58006	0.544927	-4.7347	2.19e-06	0.00025784
HMMR	1730.21	2103.86	84.0288	72.5377	640.711	495.889	853.956	-2.57244	0.826034	-3.11421	0.00184439	0.0350504
FAM181B	46.3787	14.9585	8.4513	4.28909	9.87726	1	13.5758	-2.57001	1.14467	-2.2452	0.024755	0.158921
ALDH1L2	961.648	559.622	97.8669	77.4713	177.815	164.951	339.312	-2.56619	0.481819	-5.32605	1e-07	2.1e-05
RPL22L1	4378.53	5804.76	630.103	311.819	1488.07	1013.55	2270.56	-2.56586	0.580915	-4.41694	1e-05	0.00082528
CES1	92.7574	27.2772	20.1605	7.57818	10.7297	5.55419	26.7595	-2.55604	0.851969	-3.00016	0.00269841	0.0434447
CLEC4GP1	45.4322	57.1941	7.38683	7.57818	7.31982	17.6987	23.185	-2.54051	0.716452	-3.54596	0.00039119	0.0122861
FAM72D	124.938	122.307	19.096	6.75591	34.5991	29.8432	55.6734	-2.52006	0.700109	-3.59952	0.00031881	0.0105663
NEIL3	508.272	518.267	11.6447	18.2677	149.684	183.168	230.967	-2.51815	0.961474	-2.61906	0.00881732	0.0860637
SPC24	50.1647	98.5499	5.25789	5.11136	24.3694	22.2529	33.701	-2.48806	0.891947	-2.78948	0.00527935	0.0643566
SLC8A1	319.918	314.128	47.8368	36.3577	111.322	34.3974	143.41	-2.47745	0.581237	-4.26237	2.02e-05	0.00147163
SLC17A9	53.0042	32.5567	19.096	1	7.31982	7.07226	19.4248	-2.47375	1.18402	-2.08928	0.0366825	0.200496
KIF14	924.734	1113.97	55.2881	37.18	382.41	275.77	464.308	-2.44898	0.836769	-2.92671	0.00342563	0.0499429
PTPRZ1	1234.24	1296.11	35.0631	134.208	565.693	199.866	576.946	-2.44104	0.827598	-2.94954	0.00318243	0.0478116
LOC101929224	40.6997	25.5174	3.12894	3.46682	14.1396	7.07226	15.0874	-2.43527	0.997659	-2.44099	0.0146471	0.116254
PPP1R1B	57.7367	30.7968	15.9026	1	12.4347	7.07226	20.2405	-2.42918	1.15553	-2.10222	0.0355338	0.197497
MND1	355.885	423.236	31.8697	7.57818	108.765	146.734	178.428	-2.42384	0.911758	-2.65843	0.0078506	0.0812665
CLMP	122.099	144.305	15.9026	8.40045	37.1565	43.5058	61.3116	-2.40762	0.72397	-3.32558	0.00088234	0.0208365
TWIST2	672.964	729.445	55.2881	125.985	233.226	120.927	322.389	-2.39606	0.552182	-4.33925	1.43e-05	0.00111452
LFNG	276.379	328.206	15.9026	10.8673	155.651	54.1323	139.606	-2.37326	0.940814	-2.52255	0.0116506	0.102658
NRGN	49.2182	130.227	20.1605	6.75591	26.9268	19.2168	41.5008	-2.37183	0.750815	-3.159	0.00158311	0.0314543
LGALS9C	707.038	404.758	288.407	7.57818	55.0586	82.9755	257.053	-2.36988	0.995281	-2.38112	0.0172603	0.128569
PADI3	241.358	196.22	15.9026	10.045	102.797	45.0239	101.308	-2.3601	0.866607	-2.72338	0.00646186	0.0713372
COL8A1	950.29	923.905	88.2867	173.677	430.149	43.5058	434.386	-2.35293	0.768308	-3.06248	0.0021951	0.0382428
NTSR1	128.724	109.989	3.12894	6.75591	49.9437	37.4335	55.4125	-2.35242	1.0215	-2.3029	0.0212846	0.145441
CAMKK1	250.823	136.386	40.3855	20.7345	22.6644	73.8671	90.2268	-2.34876	0.645871	-3.63657	0.00027629	0.00966612
IL12RB2	190.247	119.668	14.8381	10.045	31.1892	70.831	72.2197	-2.34851	0.801464	-2.93028	0.00338661	0.0495632
SLC16A5	238.519	119.668	69.1262	14.9786	33.7466	26.8071	83.2242	-2.34454	0.683347	-3.43097	0.00060144	0.0163101
CEP55	1922.35	2752.36	160.671	101.317	957.832	624.924	1085.99	-2.34443	0.794296	-2.95158	0.00316148	0.0476373
CAMK2B	52.0577	18.4781	4.19342	11.6895	8.1723	7.07226	16.3606	-2.33191	0.879028	-2.65282	0.00798216	0.0820379
NQO1	11031.5	5864.6	1395.46	1805.89	2059.23	1479.59	3938.8	-2.32628	0.374762	-6.20734	5.39e-10	2.57e-07
RPH3AL	65.3088	20.2379	3.12894	7.57818	9.87726	17.6987	20.055	-2.32573	0.9459	-2.45875	0.0139421	0.113189
CA10	84.2388	52.7946	4.19342	28.135	16.6971	8.59032	31.8582	-2.31543	0.85264	-2.7156	0.00661552	0.0723023
BUB1B	1159.47	1656.87	131.93	54.4477	418.214	533.841	658.545	-2.31285	0.775389	-2.98282	0.00285607	0.0445842
UBE2C	1961.16	2315.04	68.0617	78.2936	788.189	799.502	1001.12	-2.30572	0.91981	-2.50674	0.0121851	0.105244
CFH	33.1276	37.8361	3.12894	14.1564	13.2872	1	16.506	-2.29548	1.16552	-1.9695	0.0488962	0.233756
FAM72C	247.984	152.224	61.6749	1	59.321	45.0239	93.9547	-2.29316	1.13164	-2.02641	0.0427233	0.217228
RPSAP52	245.144	523.546	29.7407	67.604	120.699	101.192	180.738	-2.2847	0.617102	-3.70231	0.00021365	0.0081001
CCDC3	59.6297	45.7553	13.7737	10.045	11.5822	11.6265	24.8187	-2.27859	0.608465	-3.74482	0.00018052	0.00722049
HHIP-AS1	27.4486	41.3557	8.4513	5.11136	9.87726	8.59032	16.2224	-2.27799	0.767221	-2.96914	0.00298636	0.0456645
CDKN3	740.166	1229.23	62.7394	65.1372	332.114	359.263	464.192	-2.27335	0.762322	-2.98214	0.00286245	0.044606
XRCC2	98.4364	202.379	8.4513	16.6232	48.2388	55.6503	71.0465	-2.27093	0.803092	-2.82774	0.00468779	0.0602546
TAGLN3	202.552	343.165	51.0302	61.8481	76.3705	38.9516	128.403	-2.27021	0.460062	-4.93458	8.03e-07	0.00011259
TOP2A	4890.58	5429.92	303.31	143.253	1858.9	1983.59	2434.34	-2.26825	0.878662	-2.58148	0.0098377	0.0921019
PTGS1	552.758	192.7	51.0302	42.1136	147.979	73.8671	176.158	-2.25702	0.657624	-3.43208	0.00059896	0.0163101
C5	59.6297	77.432	8.4513	9.22272	17.5496	26.8071	32.5987	-2.25587	0.700251	-3.22152	0.00127513	0.0271477
DERL3	38.8066	61.5937	8.4513	7.57818	7.31982	23.771	24.0034	-2.25194	0.786984	-2.86149	0.00421657	0.0561683
PIF1	276.379	305.329	65.9328	19.09	84.8953	79.9394	138.011	-2.2448	0.60732	-3.69624	0.00021881	0.00821434
AURKB	1019.38	1657.75	82.9643	53.6254	511.134	491.335	635.449	-2.23829	0.844656	-2.64994	0.0080506	0.0822777
SAPCD1	36.9136	53.6745	8.4513	14.9786	16.6971	1	21.3692	-2.23156	1.01194	-2.20523	0.027438	0.168838
PTPRG-AS1	48.2717	99.4298	8.4513	9.22272	24.3694	25.289	35.2556	-2.22441	0.751566	-2.9597	0.00307937	0.0467227
DICER1-AS1	33.1276	18.4781	4.19342	8.40045	9.87726	2.51806	12.1825	-2.21384	0.979046	-2.26122	0.0237454	0.154517
CCNB2	1644.08	2245.53	134.059	68.4263	792.452	688.683	928.288	-2.21163	0.845155	-2.61683	0.00887498	0.0862052
DUSP9	42.5927	28.1571	3.12894	5.11136	18.402	7.07226	16.8274	-2.20899	0.984951	-2.24274	0.0249135	0.159603
SEMA6B	25.5556	22.8776	9.51578	4.28909	6.46734	4.03613	11.5403	-2.20726	0.888419	-2.48449	0.0129739	0.108579
EFNB3	313.293	197.98	105.318	26.4904	41.4189	52.6142	122.269	-2.20526	0.611965	-3.60358	0.00031387	0.0104707
MAD2L1	1466.13	2123.22	159.606	141.609	587.005	675.021	858.183	-2.20361	0.678962	-3.24555	0.00117222	0.0254408
FOS	323.704	340.525	15.9026	36.3577	186.34	52.6142	158.657	-2.20337	0.842244	-2.61607	0.00889478	0.0862331
TNFRSF6B	3005.15	3365.65	343.76	278.928	1487.22	659.84	1522.84	-2.20331	0.652933	-3.37449	0.00073953	0.0185472
CDK1	3338.32	4022.07	378.888	119.407	1162.43	1555.5	1762.18	-2.19656	0.803695	-2.73308	0.00627451	0.0702446
EREG	1132.02	1892.69	89.3512	56.9145	657.76	532.323	726.259	-2.18288	0.871792	-2.5039	0.0122834	0.105497
CDCA7	924.734	2152.26	120.221	135.853	533.299	579.383	740.375	-2.17346	0.720931	-3.0148	0.00257148	0.0421564
CDC20	3960.17	6284.31	283.085	264.127	1934.77	2071.64	2465.77	-2.17116	0.825517	-2.63007	0.00853679	0.0844606
CENPA	499.754	688.969	60.6104	36.3577	203.39	233.264	286.474	-2.16825	0.728131	-2.97783	0.00290295	0.0449839
DEPDC1	1355.39	1453.61	152.155	42.9359	524.774	539.913	677.547	-2.16195	0.81694	-2.6464	0.0081354	0.0827569
COL8A2	110.741	35.1964	38.2565	9.22272	17.5496	4.03613	35.2504	-2.14532	0.954236	-2.24821	0.0245629	0.15802
WNT5A	2235.64	1368.26	485.335	298.663	587.005	266.661	873.011	-2.13973	0.451547	-4.73866	2.15e-06	0.00025482
CFAP57	53.0042	41.3557	9.51578	5.93363	20.9595	10.1084	22.8962	-2.12345	0.776302	-2.73534	0.00623159	0.0700092
BIRC5	1486.01	2139.94	70.1907	84.8718	792.452	723.599	882.261	-2.12113	0.901048	-2.35407	0.018569	0.134031
CENPW	556.544	998.697	64.8683	89.8054	211.062	357.745	379.204	-2.11467	0.684815	-3.08794	0.00201552	0.0367045
PBK	1296.71	1961.32	194.734	63.4927	551.201	702.346	794.384	-2.11231	0.783062	-2.6975	0.00698621	0.0750122
ZNF25	373.869	231.416	57.417	59.3813	124.962	41.9877	147.589	-2.10284	0.547316	-3.84209	0.00012199	0.00558218
HMGCS1	44577.5	29528	7304.34	4367.27	12231.9	10759.5	18127.5	-2.09637	0.472198	-4.43959	9.01e-06	0.00077118
MSH5	164.692	198.86	32.9342	63.4927	75.518	1	88.8327	-2.09297	1.05841	-1.97746	0.0479897	0.23211
KIF15	314.239	363.403	42.5144	18.2677	130.077	131.554	166.092	-2.09161	0.751517	-2.78318	0.0053829	0.0649134
S100A2	137484	171669	2651.54	16257.3	83032.7	43615	75784.3	-2.08676	0.920436	-2.26715	0.0233812	0.153423
DLGAP5	1309.96	2058.99	108.512	67.604	709.761	708.418	826.624	-2.08329	0.864376	-2.41017	0.0159452	0.122796
NPW	28.3951	32.5567	5.25789	4.28909	11.5822	11.6265	15.0346	-2.07851	0.854189	-2.43332	0.0149612	0.117862
CENPI	327.49	360.763	61.6749	32.2463	127.519	108.783	169.163	-2.07833	0.582594	-3.56738	0.00036056	0.011598
FAM72A	305.721	389.8	64.8683	17.4454	118.994	133.072	171.067	-2.07665	0.71692	-2.89663	0.00377192	0.0527565
CENPH	689.055	1052.37	136.188	91.4499	265.621	338.01	428.199	-2.07601	0.568808	-3.64976	0.00026248	0.00925131
ZPLD1	49.2182	32.5567	6.32236	9.22272	9.87726	17.6987	20.2326	-2.07524	0.739889	-2.8048	0.00503486	0.0629522
LIPE	835.763	790.159	128.737	204.101	227.259	215.047	399.594	-2.07517	0.353351	-5.87285	4.28e-09	1.54e-06
TMPRSS11D	189.301	245.495	14.8381	39.6468	107.06	49.5781	107.07	-2.06257	0.718211	-2.87182	0.00408115	0.0552768
RAC3	566.009	545.544	112.77	55.27	238.341	133.072	274.584	-2.05205	0.566048	-3.62522	0.00028871	0.00987646
GPC2	50.1647	25.5174	4.19342	8.40045	15.8446	11.6265	18.7078	-2.04589	0.843732	-2.42481	0.0153165	0.119826
KIF2C	1147.16	1486.17	91.4801	73.36	503.462	612.78	651.819	-2.04475	0.812263	-2.51736	0.0118239	0.103767
SLC47A1	30.2881	30.7968	9.51578	3.46682	6.46734	14.6626	15.2829	-2.04442	0.871319	-2.34635	0.0189584	0.135993
KLRAP1	28.3951	22.8776	4.19342	5.93363	7.31982	11.6265	12.8077	-2.0354	0.852137	-2.38859	0.0169134	0.127175
NPM3	2301.9	2540.3	474.69	281.395	818.879	797.984	1201.94	-2.03193	0.484074	-4.19757	2.7e-05	0.00181597
ARTN	2459.02	2182.18	426.789	322.508	860.65	667.43	1152.51	-2.02968	0.456395	-4.4472	8.7e-06	0.00075525
RNF165	58.6832	38.716	32.9342	5.11136	9.02478	4.03613	24.1676	-2.02831	1.00833	-2.01156	0.0442668	0.221465
GLDC	146.708	197.98	36.1276	23.2013	49.0912	66.2768	85.9808	-2.02354	0.536581	-3.77117	0.00016249	0.00676462
MEIS3	100.329	39.5959	3.12894	24.0236	32.8942	11.6265	34.6831	-2.02162	0.948855	-2.13059	0.0331226	0.189472
TFPI2	1809.71	3347.18	108.512	294.551	1467.61	699.31	1287.23	-2.00658	0.822697	-2.43903	0.0147268	0.116574
KTN1-AS1	33.1276	45.7553	9.51578	5.93363	13.2872	14.6626	19.797	-2.00384	0.734052	-2.72983	0.00633674	0.0706193
KRTCAP3	622.799	592.179	139.381	73.36	184.635	215.047	303.984	-2.00075	0.479217	-4.17504	2.98e-05	0.00191267
LOC642846	168.478	138.146	18.0316	15.8009	70.4032	54.1323	76.9152	-1.9892	0.71709	-2.77398	0.00553747	0.0656749
VEGFC	4198.69	3434.29	235.184	575.768	1743.82	1297.43	1913.61	-1.98797	0.685681	-2.89927	0.00374038	0.0525752
BUB1	1379.06	1797.66	142.575	95.5613	659.465	711.454	797.044	-1.9854	0.771044	-2.57495	0.0100254	0.0933471
HPDL	32.1811	65.1133	3.12894	5.11136	22.6644	22.2529	24.492	-1.98363	1.0089	-1.96613	0.0492834	0.234872
SNHG19	311.4	287.73	53.1591	48.6918	100.24	107.265	150.831	-1.97606	0.478422	-4.13037	3.62e-05	0.00224948
PLEKHA4	221.482	258.693	45.7078	103.784	55.0586	41.9877	120.536	-1.97255	0.504295	-3.91149	9.17e-05	0.00448935
NEK2	600.083	708.327	72.3196	21.5568	268.178	310.685	329.608	-1.96938	0.855536	-2.30192	0.0213398	0.145688
SYNE3	101.276	65.9932	28.6763	18.2677	26.9268	14.6626	42.0504	-1.96419	0.563794	-3.48388	0.00049419	0.0141984
DDIAS	469.466	710.967	55.2881	38.8245	219.587	297.023	297.942	-1.96217	0.781562	-2.51058	0.0120534	0.104639
SAMD5	118.313	77.432	55.2881	20.7345	9.02478	19.2168	49.4182	-1.96049	0.764613	-2.56403	0.0103464	0.0950588
CKS2	3061.94	3600.59	507.689	435.982	1221.25	1264.03	1681.33	-1.96036	0.525481	-3.7306	0.00019102	0.00754166
DOK7	119.259	48.395	44.6433	9.22272	26.9268	8.59032	42.2563	-1.95845	0.852268	-2.29793	0.0215659	0.146422
PCYT1B	120.206	102.949	24.4184	21.5568	39.714	32.8794	56.3706	-1.95798	0.494595	-3.95875	7.53e-05	0.00385261
SGOL1	251.77	425.876	43.5789	33.8909	124.962	151.288	171.311	-1.95766	0.677669	-2.88881	0.00386704	0.0534406
CRIP2	170.371	141.665	57.417	14.9786	59.321	32.8794	78.8553	-1.95273	0.632204	-3.08876	0.00200991	0.0366461
IQGAP3	1035.47	1142.12	148.962	50.3363	416.509	514.106	550.668	-1.9526	0.766132	-2.54864	0.0108143	0.0976545
CCNA2	2068.11	2828.91	148.962	149.831	957.832	1280.73	1238.48	-1.95126	0.833108	-2.34214	0.0191733	0.136892
RPL39L	427.82	596.579	158.542	64.315	182.078	133.072	259.817	-1.93941	0.487817	-3.97569	7.02e-05	0.00371007
PRDM8	351.153	335.246	68.0617	66.7818	144.569	81.4574	173.961	-1.93844	0.457649	-4.23564	2.28e-05	0.00160466
NPHP3-ACAD11	376.708	198.86	19.096	108.718	99.3874	78.4213	146.282	-1.92716	0.678432	-2.84061	0.00450273	0.0588513
NUSAP1	1623.25	2416.23	197.927	154.765	864.06	922.465	1029.2	-1.92018	0.733603	-2.61747	0.00885842	0.0862052
OXCT1	1647.86	1747.5	72.3196	301.129	740.451	688.683	865.741	-1.91671	0.746853	-2.56638	0.0102765	0.0947339
DPYD	75.7203	93.2704	13.7737	20.7345	40.5665	17.6987	43.044	-1.90656	0.630885	-3.02204	0.00251076	0.0416072
LEMD1	54.8972	16.7183	8.4513	5.93363	13.2872	14.6626	18.4084	-1.89728	0.858496	-2.21	0.0271049	0.168159
FANCD2	672.964	973.18	187.283	74.1822	302.277	327.384	422.295	-1.89328	0.588311	-3.21816	0.00129017	0.0272272
CYP27B1	1075.23	1631.35	274.569	192.589	488.97	506.515	694.287	-1.89278	0.489618	-3.86583	0.00011071	0.005126
PRC1	3040.17	3879.52	385.274	496.008	1443.74	1411.28	1775.42	-1.89084	0.595632	-3.17451	0.0015009	0.0302397
MMRN2	389.013	267.492	111.705	89.8054	62.7309	95.12	168.728	-1.88658	0.401844	-4.69482	2.67e-06	0.00029846
CCNB1	5069.47	7191.5	453.401	698.287	2739.51	2776.02	3154.12	-1.87987	0.717365	-2.62053	0.00877942	0.0859326
TMEM97	2622.76	2470.79	878.125	246.037	842.748	807.092	1310.67	-1.87906	0.523093	-3.59222	0.00032788	0.0108118
KIF20A	1048.73	1533.68	65.9328	74.1822	587.857	682.611	664.915	-1.87698	0.886239	-2.11792	0.0341821	0.193075
MFI2-AS1	88.9713	51.0348	27.6118	7.57818	24.3694	20.7348	36.1334	-1.87255	0.704503	-2.65798	0.00786115	0.0813206
CIT	626.585	667.851	76.5775	60.2036	246.866	328.902	333.914	-1.87141	0.691934	-2.70461	0.00683851	0.0738936
PLK1	2000.91	2738.28	150.026	145.72	1008.13	1292.87	1222.07	-1.87052	0.841823	-2.22198	0.0262844	0.165064
TTK	1187.86	1522.24	216.023	88.9831	542.676	641.623	699.319	-1.8684	0.698986	-2.67301	0.0075174	0.078724
GPR63	115.473	161.023	41.4499	24.0236	28.6318	63.2406	71.7238	-1.86567	0.548212	-3.40319	0.00066604	0.0172692
HJURP	1069.55	1370.9	63.8038	61.0259	545.233	675.021	630.339	-1.86429	0.902486	-2.06572	0.0388545	0.205489
IFNE	107.901	65.1133	12.7092	18.2677	46.5338	20.7348	44.6267	-1.85881	0.695071	-2.67428	0.00748899	0.0785341
OSGIN1	1112.14	412.678	151.091	308.53	159.061	225.674	394.279	-1.85825	0.520827	-3.56789	0.00035987	0.011598
EDNRA	90.8644	118.788	6.32236	19.09	30.3367	64.7587	54.4433	-1.85778	0.837928	-2.21711	0.0266155	0.166431
GINS2	409.836	1154.44	134.059	58.5591	362.803	312.203	404.734	-1.8574	0.729469	-2.54624	0.0108891	0.098156
METTL7A	143.869	124.947	37.192	26.4904	38.8615	51.0961	69.826	-1.85433	0.456553	-4.06158	4.87e-05	0.0028533
PANX2	188.354	57.1941	33.9986	33.0686	46.5338	25.289	63.4897	-1.85053	0.622436	-2.97305	0.00294854	0.0454348
TROAP	553.705	822.715	53.1591	41.2913	255.391	418.468	356.872	-1.85044	0.848809	-2.18004	0.0292542	0.174873
COL12A1	3991.41	3818.81	1210.24	679.375	1482.96	975.597	2025.81	-1.846	0.385229	-4.79194	1.65e-06	0.00020189
MGST1	7905.2	6200.72	1314.56	1342.13	3251.85	1950.19	3660.19	-1.84448	0.458033	-4.02696	5.65e-05	0.00319747
NCAPD2	3110.21	3476.52	731.228	603.726	1497.45	843.526	1709.86	-1.84255	0.435801	-4.22796	2.36e-05	0.00163034
FGFR3	1548.48	1278.51	617.329	70.8931	589.562	303.095	734.061	-1.84169	0.715313	-2.57466	0.0100337	0.0933471
CDC25C	187.408	258.693	29.7407	17.4454	81.4854	125.481	116.126	-1.8402	0.76505	-2.40533	0.0161577	0.123623
SYT7	308.56	145.185	140.446	17.4454	61.8784	37.4335	117.908	-1.83852	0.786527	-2.33752	0.0194124	0.137711
SOX11	466.626	406.518	69.1262	87.3386	142.864	195.312	227.381	-1.8354	0.498029	-3.68534	0.0002284	0.0084157
CDCA7L	1246.55	1355.06	211.765	229.592	454.018	568.756	677.04	-1.83465	0.490968	-3.73681	0.00018637	0.00739617
TRIP13	1477.49	2227.93	211.765	156.409	797.567	920.947	964.769	-1.83171	0.714664	-2.56304	0.0103761	0.0952742
DIRAS1	59.6297	27.2772	6.32236	6.75591	19.2545	20.7348	22.7458	-1.82498	0.851491	-2.14327	0.0320914	0.185588
ARHGEF39	140.083	206.779	26.5473	20.7345	80.6329	72.349	90.6042	-1.82323	0.672764	-2.71006	0.0067272	0.0732901
DEPDC1B	716.503	1183.48	46.7723	80.7604	450.608	500.443	495.844	-1.82274	0.857079	-2.12668	0.0334464	0.190398
BZW2	2320.83	2930.98	440.627	817.516	855.535	861.743	1370.62	-1.82152	0.383271	-4.75255	2.01e-06	0.00024166
PROCR	3247.45	2870.26	548.139	826.561	1089.11	1018.1	1599.36	-1.81472	0.370309	-4.90054	9.56e-07	0.00013038
SDHAF4	220.535	190.06	38.2565	70.0709	82.3379	45.0239	107.131	-1.81253	0.471192	-3.84669	0.00011972	0.00552639
APLN	74.7738	209.418	16.9671	10.8673	70.4032	67.7948	74.4541	-1.81222	0.864829	-2.09546	0.0361297	0.199215
CTNNAL1	5868.32	6570.28	2017.11	1126.69	2964.57	995.332	3256.47	-1.80857	0.49851	-3.62796	0.00028567	0.00983067
SRXN1	6727.75	3526.68	2091.62	1255.79	1598.04	949.79	2691.03	-1.79919	0.450905	-3.99017	6.6e-05	0.0035901
ARHGAP25	473.252	540.264	152.155	50.3363	270.735	114.855	266.35	-1.79274	0.61774	-2.90209	0.00370681	0.0521995
CASC5	434.445	541.144	68.0617	37.18	220.439	242.372	256.69	-1.79205	0.726789	-2.46571	0.0136743	0.112087
LOC441454	361.564	376.601	80.8354	36.3577	191.455	123.963	194.546	-1.78342	0.625871	-2.8495	0.00437879	0.0578621
KIF18A	422.141	560.502	64.8683	42.1136	247.719	221.119	259.16	-1.78185	0.718258	-2.4808	0.013109	0.109092
ADAMTS4	27.4486	43.1156	21.225	6.75591	8.1723	8.59032	18.6346	-1.77988	0.816257	-2.18054	0.0292177	0.174723
SPC25	200.659	464.592	28.6763	24.8459	155.651	184.686	175.935	-1.77279	0.8536	-2.07684	0.0378167	0.202809
PDIA4	7076.06	8794.7	2212.97	1504.94	3193.88	2393.47	4195.42	-1.77083	0.377467	-4.69136	2.71e-06	0.00030048
DPYSL3	994.775	1626.95	639.683	123.519	563.135	216.565	693.522	-1.76773	0.657437	-2.68883	0.00717033	0.0760802
ATP6AP1L	69.0948	55.4343	6.32236	21.5568	32.0417	16.1806	32.8551	-1.76485	0.748879	-2.35666	0.0184402	0.133467
DDX12P	318.025	344.925	62.7394	58.5591	117.289	157.361	175.9	-1.76326	0.514609	-3.4264	0.00061163	0.0164238
CD86	63.4157	57.1941	9.51578	7.57818	31.1892	26.8071	32.0334	-1.76153	0.786461	-2.23982	0.0251027	0.160412
SLC27A5	239.465	287.73	62.7394	70.0709	67.8457	116.373	140.121	-1.76033	0.415823	-4.23336	2.3e-05	0.00161181
HOXC4	100.329	102.949	15.9026	33.0686	41.4189	32.8794	53.8414	-1.75912	0.542968	-3.23982	0.00119606	0.025848
HAUS4	1018.44	1315.46	358.663	247.682	417.362	365.335	619.907	-1.75304	0.342208	-5.12274	3.01e-07	5.17e-05
LINC00341	96.5434	85.3512	22.2894	13.3341	55.9111	19.2168	48.191	-1.75275	0.706179	-2.48202	0.0130641	0.108879
FOXM1	1806.88	2722.44	196.863	151.476	1073.77	1271.62	1203.26	-1.75216	0.809769	-2.16378	0.0304813	0.1794
SHCBP1	636.997	1106.05	80.8354	53.6254	263.916	643.141	463.51	-1.7503	0.86154	-2.0316	0.0421945	0.215543
MKI67	2541.36	3993.91	241.571	183.544	1658.57	1809.01	1737.41	-1.74912	0.856504	-2.04216	0.0411356	0.212694
LOC101927765	36.9136	43.9955	24.4184	7.57818	12.4347	7.07226	21.4854	-1.74737	0.792365	-2.20526	0.0274359	0.168838
PSRC1	476.091	630.895	48.9012	60.2036	315.064	239.336	294.499	-1.74709	0.751837	-2.32377	0.020138	0.14069
UQCC2	1685.72	1733.42	109.576	403.913	808.649	720.563	909.724	-1.7459	0.672621	-2.59567	0.00944065	0.0895367
LOC101927746	145.762	175.102	47.8368	14.1564	59.321	75.3852	85.6771	-1.74157	0.660016	-2.63868	0.00832287	0.083882
LOC100288637	266.914	287.73	36.1276	46.225	107.912	146.734	148.024	-1.74042	0.624025	-2.78901	0.00528689	0.0643653
PAN2	645.515	446.994	65.9328	134.208	223.849	234.782	291.297	-1.73915	0.553511	-3.14204	0.00167775	0.0328976
ADAMTS6	700.413	748.803	110.641	111.184	273.293	380.516	386.892	-1.7357	0.579671	-2.9943	0.0027508	0.0437807
LRRCC1	371.029	522.666	96.8025	111.184	202.537	130.035	238.459	-1.7331	0.434134	-3.99209	6.55e-05	0.00358666
TFAP4	540.454	448.754	54.2236	69.2486	188.898	287.914	264.332	-1.73301	0.679356	-2.55096	0.0107427	0.0971226
PAQR8	298.149	271.012	10.5802	181.078	93.4201	60.2045	151.824	-1.73188	0.84614	-2.0468	0.0406776	0.211303
IMPA2	903.911	743.524	68.0617	218.08	298.867	418.468	441.235	-1.72188	0.628719	-2.73872	0.00616791	0.0695494
ELOVL6	3813.46	3736.98	854.706	512.453	2127.43	1086.42	2021.32	-1.72188	0.547923	-3.14256	0.0016748	0.0328911
HK2	1550.37	1201.96	193.669	485.318	534.151	459.455	736.904	-1.72122	0.46343	-3.71409	0.00020394	0.00786867
PAICS	7073.22	8961	1802.09	1030.48	3345.62	3553.27	4293.7	-1.72117	0.527007	-3.26593	0.00109105	0.0241247
PTMA	29803.5	38666.7	7651.36	3478.39	15299.9	15143.7	18340	-1.71998	0.583037	-2.95003	0.00317739	0.0478116
MTFR2	217.696	402.999	54.2236	52.8031	136.896	137.626	166.457	-1.71918	0.583734	-2.94514	0.00322808	0.0480416
CENPP	125.885	180.381	12.7092	35.5354	56.7635	86.0116	82.2977	-1.71654	0.718887	-2.38777	0.0169508	0.127269
BCYRN1	5571.12	10476.2	2165.07	2504.82	3468.38	1637.47	4303.26	-1.71528	0.43077	-3.9819	6.84e-05	0.00367362
HS3ST3B1	347.367	136.386	31.8697	51.1586	141.159	73.8671	129.718	-1.71349	0.681636	-2.5138	0.011944	0.104334
DLL1	566.956	439.075	139.381	112.829	207.652	157.361	269.959	-1.71288	0.381948	-4.48459	7.31e-06	0.00065611
NDUFA4L2	47.3252	16.7183	11.6447	11.6895	9.02478	10.1084	17.1685	-1.71281	0.777353	-2.20338	0.027568	0.169161
CKS1B	4532.81	5278.58	885.576	533.01	1751.49	2826.12	2634.01	-1.71176	0.619626	-2.76257	0.00573483	0.0668801
MIR31HG	759.096	635.295	101.06	317.575	283.523	151.288	374.056	-1.71109	0.522346	-3.27577	0.00105374	0.0235598
CENPF	1810.66	2212.97	157.477	259.193	922.028	1124.37	1080.53	-1.7108	0.729834	-2.34409	0.0190734	0.136545
C8orf88	169.424	221.737	39.321	71.7154	56.7635	75.3852	105.141	-1.71018	0.438783	-3.89755	9.72e-05	0.00462523
CLYBL	53.9507	48.395	21.225	24.8459	10.7297	8.59032	27.3728	-1.70695	0.690558	-2.47185	0.0134418	0.110868
MED30	442.017	489.23	109.576	130.097	167.586	167.987	250.499	-1.7058	0.34364	-4.96391	6.91e-07	9.87e-05
ERCC6L	363.457	629.135	42.5144	33.0686	222.997	315.239	267.152	-1.70455	0.85664	-1.98981	0.0466117	0.227893
PGD	11758.4	8883.57	3772.42	1941.56	3839.21	3126.69	5553.06	-1.70348	0.380939	-4.47179	7.76e-06	0.00068904
KIFC1	960.701	1491.45	147.897	87.3386	543.528	732.707	660.02	-1.70275	0.77266	-2.20375	0.0275419	0.169137
R3HDM2	1530.5	1086.69	219.217	552.745	513.692	324.348	703.948	-1.7025	0.461836	-3.68637	0.00022747	0.0084157
ST3GAL4-AS1	134.404	100.31	10.5802	49.5141	49.9437	37.4335	63.1141	-1.69966	0.675473	-2.51625	0.0118611	0.103974
COL18A1	3491.65	1807.33	822.772	472.162	1171.8	801.02	1427.21	-1.69892	0.464188	-3.65998	0.00025223	0.00900431
GYLTL1B	1455.72	1285.55	217.088	93.9168	599.792	784.321	738.815	-1.69764	0.729972	-2.32563	0.0200385	0.140542
GRB14	141.029	117.028	48.9012	32.2463	41.4189	40.4697	69.5989	-1.69666	0.424096	-4.00064	6.32e-05	0.0035226
BCL2	42.5927	57.1941	12.7092	11.6895	12.4347	29.8432	27.1606	-1.69385	0.684734	-2.47373	0.0133711	0.11073
SEMA3D	246.091	202.379	41.4499	61.0259	80.6329	99.6742	121.292	-1.68954	0.468001	-3.61012	0.00030605	0.0102999
GCLM	3714.08	2212.97	962.218	1125.87	899.012	691.719	1600.4	-1.68865	0.363403	-4.64678	3.37e-06	0.00036278
BLM	376.708	582.5	88.2867	42.1136	231.521	239.336	259.494	-1.68492	0.690102	-2.44155	0.0146244	0.116254
PRR11	2625.6	3131.6	515.14	509.986	1422.43	1139.55	1556.8	-1.68421	0.511922	-3.28997	0.00100199	0.0228158
ALDOC	865.104	796.318	191.54	318.397	134.339	397.215	449.902	-1.68115	0.490218	-3.42941	0.0006049	0.0163101
SFXN2	40.6997	176.862	16.9671	15.8009	45.6813	61.7226	59.0389	-1.68106	0.82608	-2.03499	0.0418518	0.214766
NME1-NME2	842.388	630.015	143.639	125.163	234.931	421.504	399.024	-1.67954	0.549373	-3.0572	0.00223418	0.0385909
CDC45	363.457	919.505	84.0288	46.225	307.392	368.372	347.58	-1.6789	0.803163	-2.09036	0.0365854	0.20021
QPCTL	650.248	576.341	164.929	170.388	253.686	181.65	332.29	-1.67536	0.336568	-4.97779	6.43e-07	9.52e-05
VEGFA	7282.4	3900.64	3321.09	699.109	1454.83	1544.87	3033.24	-1.67261	0.59667	-2.80324	0.00505914	0.0630024
IL1A	19028.5	17245.3	3496.73	3076.3	7189.44	9044.11	9846.16	-1.66982	0.503861	-3.31405	0.00091954	0.021417
TRIB3	5211.45	3688.58	2153.36	438.449	1460.79	1558.53	2417.94	-1.66666	0.574965	-2.89871	0.003747	0.0526199
NOS1	560.33	432.915	20.1605	115.296	322.737	171.023	269.827	-1.66596	0.815825	-2.04206	0.0411459	0.212694
GLB1L3	29.3416	48.395	18.0316	5.11136	9.87726	20.7348	21.3319	-1.65939	0.816239	-2.03297	0.0420551	0.215191
HSD17B7P2	315.186	129.347	55.2881	42.1136	61.0259	128.517	121.33	-1.659	0.611202	-2.71433	0.00664096	0.0725284
C14orf159	738.273	599.218	60.6104	107.073	365.36	318.275	364.218	-1.65872	0.694921	-2.38692	0.0169902	0.127369
POLE2	184.568	496.269	57.417	31.4241	159.913	187.722	185.636	-1.65679	0.756487	-2.19011	0.028516	0.172416
NT5C	1280.62	1249.47	132.995	284.684	710.614	482.226	689.518	-1.65479	0.60797	-2.72182	0.00649225	0.0716211
LINC01204	160.906	174.222	20.1605	18.2677	90.0102	89.0477	91.519	-1.65263	0.766733	-2.15542	0.031129	0.181465
PIR	768.561	417.957	122.35	195.056	304.835	134.59	323.308	-1.65214	0.505248	-3.26996	0.00107561	0.0238523
IDH2	1540.91	1697.35	617.329	241.926	508.577	716.008	886.432	-1.63992	0.465769	-3.52088	0.00043012	0.0130652
WHSC1	4578.24	5255.7	1584.93	1095.44	1711.42	1925.91	2691.36	-1.63968	0.331328	-4.94881	7.47e-07	0.00010564
TFB1M	724.075	718.006	134.059	267.416	334.671	192.276	394.501	-1.63816	0.439437	-3.72786	0.00019311	0.00758464
GNG11	108.848	167.183	54.2236	22.3791	68.6982	35.9155	75.6245	-1.63277	0.583342	-2.799	0.0051261	0.0633143
NAV3	866.051	855.272	393.79	204.101	337.229	178.614	471.926	-1.63112	0.428297	-3.80837	0.00013988	0.00614164
ZMYND8	2576.38	1558.32	853.642	359.511	928.848	530.804	1134	-1.63105	0.479157	-3.40399	0.0006641	0.0172692
EME1	135.35	253.414	26.5473	18.2677	71.2557	140.662	106.999	-1.62784	0.811707	-2.00545	0.0449148	0.223504
PDE1C	436.338	381.881	179.831	157.232	144.569	49.5781	224.321	-1.6276	0.531449	-3.06258	0.00219437	0.0382428
LPAR3	569.795	476.031	128.737	93.9168	239.194	219.601	287.296	-1.62753	0.476391	-3.41637	0.00063463	0.0169223
MBNL3	381.441	419.717	23.3539	70.0709	239.194	190.758	220.172	-1.62493	0.782851	-2.07565	0.0379261	0.203115
NDC80	674.857	992.538	109.576	56.0922	439.526	480.708	458.3	-1.62476	0.786132	-2.06677	0.0387554	0.205249
CENPK	674.857	980.219	139.381	190.945	268.178	480.708	455.131	-1.62471	0.537719	-3.0215	0.00251529	0.0416372
HMSD	76.6668	95.0302	63.8038	14.1564	14.9921	22.2529	47.2337	-1.62467	0.762391	-2.13102	0.0330871	0.189472
SPAG5	946.504	1210.76	184.089	121.052	494.085	605.19	593.029	-1.62438	0.645692	-2.51572	0.0118788	0.104
PDK1	283.005	295.65	65.9328	98.0281	78.0755	140.662	159.642	-1.61731	0.426633	-3.79088	0.00015012	0.00640673
RFC4	964.487	1503.77	310.761	301.129	551.201	450.347	679.698	-1.61687	0.405182	-3.99047	6.59e-05	0.0035901
CXCL3	85.1853	196.22	33.9986	35.5354	78.0755	38.9516	77.411	-1.6156	0.599327	-2.69569	0.00702423	0.0750354
ANO1	1878.81	1736.94	1414.62	120.229	381.558	448.829	996.248	-1.6147	0.770788	-2.09486	0.0361831	0.199312
SNCA	1768.07	1504.65	518.333	403.091	670.547	555.094	902.713	-1.61066	0.323666	-4.97632	6.48e-07	9.52e-05
CENPJ	502.593	600.098	86.1578	102.962	228.964	310.685	304.66	-1.60787	0.577615	-2.78364	0.00537524	0.0649134
C3orf67	279.219	326.446	42.5144	69.2486	130.077	160.397	167.4	-1.60778	0.577427	-2.78439	0.00536287	0.0648254
B3GNTL1	69.0948	68.6329	16.9671	29.7795	21.8119	25.289	38.0125	-1.60611	0.522143	-3.07599	0.00209806	0.0375141
LTBP4	2778.93	1807.33	492.786	639.905	1054.16	831.381	1266.83	-1.60524	0.414196	-3.87556	0.00010638	0.00495542
STEAP1B	193.087	277.171	21.225	65.9595	117.289	108.783	130.002	-1.60413	0.665479	-2.41049	0.015931	0.122748
C16orf93	55.8437	90.6307	14.8381	23.2013	36.3041	25.289	40.4345	-1.60327	0.598364	-2.67943	0.00737478	0.0778709
NCAPH	711.771	1210.76	148.962	72.5377	448.051	602.154	531.788	-1.60181	0.755941	-2.11897	0.0340932	0.192715
SUCLG2	2263.09	1853.97	607.749	704.043	910.094	494.371	1138.3	-1.60047	0.352273	-4.54328	5.54e-06	0.00053902
CCDC150	88.0248	90.6307	18.0316	17.4454	26.0743	61.7226	49.7382	-1.60028	0.675784	-2.36804	0.0178826	0.131296
PCDHAC2	195.926	180.381	49.9657	43.7582	99.3874	58.6864	104.101	-1.59677	0.483489	-3.3026	0.00095794	0.0219765
SH2D5	4617.04	3250.39	455.53	1706.39	1722.51	1332.34	2180.12	-1.59349	0.541663	-2.94186	0.0032625	0.0482756
C18orf54	471.359	596.579	105.318	156.409	225.554	225.674	296.232	-1.59168	0.428332	-3.71598	0.00020241	0.00782957
CHEK2	600.083	644.974	73.3841	171.21	278.408	309.167	345.621	-1.58893	0.5692	-2.79151	0.00524624	0.0641717
GSAP	211.07	172.462	39.321	33.8909	118.994	66.2768	106.419	-1.58756	0.606292	-2.61848	0.00883225	0.0860637
CPS1	564.116	425.876	80.8354	210.679	164.176	208.975	275.193	-1.58308	0.472708	-3.34895	0.00081119	0.0197007
PTTG1	2344.49	3147.44	286.278	405.558	1313.32	1678.46	1528.67	-1.5781	0.689635	-2.28832	0.0221192	0.148327
ATAD5	169.424	245.495	35.0631	28.135	94.2726	125.481	115.728	-1.57762	0.680737	-2.31751	0.0204758	0.142399
ACAD11	892.553	752.323	150.026	348.821	369.623	236.3	457.691	-1.57673	0.446492	-3.53137	0.00041341	0.0126837
HTRA1	7550.26	7505.63	1165.53	1297.72	4913.33	2722.89	4191.98	-1.57651	0.597021	-2.64063	0.00827509	0.0835658
PEG10	2536.63	2521.82	341.631	1272.23	884.519	901.212	1409.09	-1.57455	0.505706	-3.11357	0.00184839	0.035058
NCAPG2	1119.71	1526.64	330.986	167.099	546.086	738.779	737.635	-1.57413	0.574356	-2.74069	0.00613099	0.0694921
RFC5	558.437	1033.89	170.251	125.985	361.951	418.468	444.248	-1.5713	0.574518	-2.73499	0.00623827	0.0700309
CAPN6	43.5392	25.5174	15.9026	10.045	12.4347	11.6265	19.2609	-1.57043	0.686781	-2.28665	0.022216	0.148681
VRK1	968.273	1636.63	179.831	291.262	690.154	599.117	726.962	-1.56874	0.581743	-2.69662	0.00700478	0.0750354
NRG1	2452.39	2757.64	238.377	945.791	1403.68	930.055	1454.07	-1.5678	0.603991	-2.59574	0.00943868	0.0895367
SLC6A6	1106.46	651.133	388.468	199.168	208.505	397.215	491.242	-1.5653	0.461873	-3.38902	0.00070142	0.01791
PLGRKT	1150.95	1179.96	419.337	263.305	603.202	292.468	650.953	-1.56456	0.427076	-3.66344	0.00024885	0.00890457
DBF4	1077.12	1289.95	189.412	204.923	547.791	664.394	661.681	-1.56371	0.582844	-2.6829	0.00729866	0.0772273
BRCA1	640.783	1126.28	169.187	100.495	474.478	456.419	494.024	-1.56308	0.656304	-2.38164	0.0172358	0.128524
FEZ1	3859.84	4948.61	289.472	780.514	3068.57	1831.79	2462.55	-1.56192	0.75475	-2.06945	0.0385039	0.204626
TXNDC5	6068.98	6265.84	2168.26	694.175	3003.78	2496.7	3449.04	-1.5614	0.544897	-2.8655	0.00416351	0.0557531
PRDM5	179.836	161.903	26.5473	46.225	89.1577	73.8671	95.6727	-1.55837	0.566517	-2.75079	0.00594509	0.0681944
ARHGAP11A	1444.36	1610.23	218.152	181.078	748.975	931.574	855.146	-1.55799	0.676066	-2.30449	0.0211952	0.145143
TTF2	830.084	1066.45	158.542	176.144	516.249	442.757	531.121	-1.55662	0.565774	-2.75132	0.00593564	0.0681884
PLCH2	4346.34	3558.35	1120.82	562.612	1665.39	2036.72	2214.46	-1.55505	0.515461	-3.01682	0.00255442	0.0421024
HAGHL	693.787	446.114	98.9314	120.229	370.475	193.794	319.972	-1.54657	0.587965	-2.63037	0.00852916	0.0844606
UBE2T	694.734	1351.54	308.632	161.343	432.706	503.479	574.823	-1.54649	0.529415	-2.92114	0.00348755	0.0505727
KCNJ5	134.404	48.395	48.9012	12.5118	21.8119	46.5419	51.5109	-1.54594	0.752132	-2.05541	0.0398398	0.208606
VWDE	104.115	86.2311	61.6749	29.7795	24.3694	17.6987	53.3948	-1.5446	0.62855	-2.45741	0.0139945	0.113433
NRP2	862.265	1084.05	146.833	302.774	304.835	586.973	547.371	-1.543	0.537451	-2.87096	0.00409232	0.0553051
SNHG4	44.4857	53.6745	16.9671	10.8673	20.107	23.771	27.7287	-1.54217	0.617106	-2.49903	0.0124534	0.106121
RAD54L	278.272	554.343	99.9959	47.0472	164.176	266.661	234.499	-1.54024	0.670917	-2.29573	0.0216913	0.146962
KIF11	1015.6	1616.39	132.995	127.63	722.549	831.381	740.508	-1.54021	0.781212	-1.97156	0.0486596	0.233429
LMNB1	744.898	1304.91	132.995	86.5163	539.266	659.84	577.487	-1.53582	0.775319	-1.98088	0.0476045	0.230758
FANCI	1441.53	2256.97	395.919	291.262	874.29	1001.4	1042.98	-1.53203	0.561478	-2.72857	0.00636096	0.0707345
MOCOS	259.342	190.06	75.513	42.1136	66.9933	133.072	127.266	-1.52724	0.533797	-2.86109	0.00422186	0.0561801
NUDT7	105.062	130.227	24.4184	33.8909	48.2388	61.7226	66.6765	-1.52436	0.528051	-2.88677	0.0038922	0.053676
NUDT11	476.091	427.636	145.768	66.7818	156.503	265.143	255.737	-1.52426	0.542484	-2.80978	0.00495747	0.0623417
FASN	33115.3	29278.1	8600.87	6230.53	16023.7	12570.6	17635.9	-1.52298	0.434551	-3.50472	0.00045709	0.0134708
MIR100HG	1561.73	1436.89	412.951	354.577	779.665	545.985	848.05	-1.52096	0.406666	-3.74008	0.00018396	0.00731961
ASPM	1266.42	1633.99	151.091	232.058	834.223	811.646	820.989	-1.5186	0.691039	-2.19755	0.0279809	0.170667
C14orf93	331.276	282.451	64.8683	106.251	131.782	130.035	173.861	-1.51633	0.419927	-3.61095	0.00030508	0.0102999
ABCC3	2919.02	1492.33	323.535	1770.53	632.186	360.781	1249.15	-1.51585	0.703127	-2.15586	0.0310942	0.181401
PRSS3	868.89	1027.73	360.792	291.262	393.492	283.36	537.005	-1.51574	0.305121	-4.96766	6.78e-07	9.85e-05
PLCD4	91.8109	87.991	13.7737	42.1136	49.9437	22.2529	50.7309	-1.51555	0.650402	-2.33018	0.0197968	0.139711
ZNF876P	60.5762	76.5521	19.096	21.5568	22.6644	37.4335	39.0632	-1.51515	0.546286	-2.77355	0.00554491	0.0656749
PCK2	2303.79	1692.07	1191.08	395.691	588.71	626.443	1132.38	-1.51418	0.483652	-3.13072	0.0017438	0.0338952
SNHG8	2691.86	2181.3	443.82	508.342	1141.97	1329.31	1382.18	-1.51153	0.524847	-2.87995	0.00397734	0.0543558
UBE2S	4398.4	4827.18	1178.31	753.379	2246.78	2302.39	2617.16	-1.51056	0.503185	-3.00201	0.00268207	0.0433643
MVD	12049	8501.69	3982.12	2471.93	4735.16	3254.21	5831.77	-1.50907	0.371857	-4.05821	4.94e-05	0.00288374
KRT16P3	96.5434	65.1133	26.5473	24.0236	26.0743	41.9877	46.1316	-1.50578	0.519997	-2.89575	0.00378249	0.0527565
PMS1	819.672	986.379	162.8	196.701	535.856	380.516	513.071	-1.50556	0.537535	-2.80085	0.00509685	0.0631587
LPAR6	530.989	401.239	108.512	154.765	168.438	230.228	265.112	-1.50521	0.407988	-3.68935	0.00022483	0.00835815
ORC1	242.305	439.075	59.546	51.9809	137.749	236.3	193.909	-1.50482	0.673812	-2.2333	0.0255294	0.162121
RAPGEFL1	616.174	353.724	74.4486	192.589	206.8	215.047	275.88	-1.50123	0.52106	-2.8811	0.00396291	0.0543044
ATP2A1-AS1	27.4486	48.395	10.5802	10.045	12.4347	25.289	21.7821	-1.49921	0.738635	-2.0297	0.0423869	0.216255
KIF20B	972.059	1370.02	169.187	234.525	669.695	593.045	667.505	-1.4947	0.600347	-2.48973	0.0127842	0.107917
WDR35	436.338	483.07	57.417	112.007	240.899	246.926	262.193	-1.49388	0.606182	-2.46441	0.0137239	0.112312
CDKL1	54.8972	72.1526	28.6763	17.4454	26.9268	20.7348	36.2222	-1.49187	0.54079	-2.75869	0.00580329	0.067275
CD164L2	50.1647	43.1156	16.9671	7.57818	20.9595	25.289	26.7623	-1.48944	0.699503	-2.12928	0.0332311	0.189525
SEMA4A	490.289	496.269	194.734	154.765	215.324	142.18	281.677	-1.48496	0.330508	-4.49296	7.02e-06	0.00063882
PARPBP	460.001	534.105	52.0947	152.298	215.324	295.505	284.305	-1.48444	0.621392	-2.3889	0.0168991	0.12713
ANLN	4688.03	6310.71	2194.88	528.076	2823.91	2319.08	3143.53	-1.48442	0.598105	-2.48188	0.0130692	0.108879
MTA1	3285.31	2372.24	277.763	712.265	1369.58	1704.27	1619.65	-1.47896	0.643443	-2.29851	0.0215329	0.146418
G6PD	6278.16	4803.43	687.584	2947.2	2651.71	1687.57	3175.36	-1.47517	0.559918	-2.63462	0.00842316	0.084061
PLK4	691.894	966.141	258.602	80.7604	354.278	504.997	475.529	-1.4744	0.637661	-2.3122	0.0207666	0.143636
HMGB1	12229.8	16017	3273.19	2273.76	6899.6	7897.97	8097.96	-1.47381	0.541047	-2.724	0.0064497	0.071284
GSG2	138.19	201.499	28.6763	29.7795	77.223	114.855	97.7871	-1.46858	0.674901	-2.17599	0.0295559	0.176125
CBR4	751.524	815.676	119.156	194.234	535.004	287.914	450.001	-1.46768	0.584231	-2.51217	0.0119992	0.104525
CCBL1	842.388	670.491	108.512	367.733	353.426	268.179	434.538	-1.46601	0.51997	-2.81941	0.00481115	0.0611695
TC2N	1215.31	953.822	277.763	404.736	494.937	397.215	623.38	-1.46456	0.349769	-4.18721	2.82e-05	0.00186692
IL11	108.848	97.67	51.0302	32.2463	54.2061	14.6626	59.1938	-1.46188	0.614897	-2.37744	0.0174334	0.129115
ITGB3BP	628.478	1000.46	138.317	136.675	361.098	552.057	468.93	-1.46176	0.633218	-2.30846	0.0209736	0.144285
MTBP	229.054	326.446	65.9328	65.9595	111.322	166.469	160.281	-1.45892	0.515842	-2.82824	0.00468054	0.0602546
ST3GAL3	559.384	498.909	71.2551	207.39	339.786	155.843	304.844	-1.45508	0.585571	-2.4849	0.0129589	0.108579
HSD17B7	1314.69	1127.16	475.754	250.148	558.873	501.961	704.182	-1.45428	0.405344	-3.58777	0.00033352	0.0109005
ANTXR2	3439.59	5231.06	884.512	1456.42	3038.73	951.308	2499.69	-1.45411	0.558522	-2.6035	0.00922767	0.0881185
CCDC152	145.762	170.702	32.9342	42.1136	70.4032	90.5658	91.4968	-1.45347	0.534714	-2.71822	0.00656349	0.0720428
DSCC1	263.128	555.223	80.8354	51.1586	205.947	265.143	236.323	-1.45217	0.695328	-2.08847	0.0367556	0.200496
NUDT1	681.483	818.316	213.894	176.966	303.13	409.359	433.275	-1.4506	0.430761	-3.36753	0.00075844	0.0187512
EVA1C	315.186	300.929	127.672	49.5141	170.143	107.265	177.868	-1.44986	0.525702	-2.75794	0.00581666	0.0673789
GSTA4	577.367	571.061	212.83	226.303	203.39	202.903	331.726	-1.44691	0.266048	-5.43851	5.37e-08	1.32e-05
HMBS	1163.25	1439.53	293.73	334.02	770.287	517.142	752.411	-1.44513	0.46903	-3.08112	0.00206226	0.03725
MLXIPL	76.6668	58.074	47.8368	15.8009	13.2872	26.8071	39.1621	-1.43627	0.69591	-2.06387	0.0390296	0.205963
HSP90B1	39817.5	42255.9	21088.2	9628.98	19347.5	10747.4	23813.7	-1.43262	0.424693	-3.3733	0.00074273	0.0185472
BCAM	3473.67	2480.46	1327.33	419.537	1435.22	1235.19	1727.98	-1.43213	0.516037	-2.77524	0.00551607	0.0656387
MYO3B	176.996	121.428	53.1591	26.4904	78.0755	67.7948	86.7406	-1.43072	0.552254	-2.5907	0.00957816	0.0906013
RAPGEF3	301.935	225.257	109.576	69.2486	132.634	82.9755	153.021	-1.42897	0.424087	-3.36951	0.00075301	0.0186774
SLC43A1	159.959	146.065	56.3525	78.2936	21.8119	75.3852	89.0612	-1.42747	0.581188	-2.45611	0.0140448	0.113642
LPIN1	4289.55	4123.26	1787.18	1335.55	2207.56	927.019	2444.44	-1.42734	0.409834	-3.48273	0.00049633	0.0141984
ASNS	5342.07	3560.99	3698.98	845.474	971.472	1118.3	2588.96	-1.42517	0.636867	-2.23779	0.0252349	0.160853
KNTC1	660.66	1061.17	187.283	260.838	419.067	423.022	501.423	-1.42136	0.460117	-3.08912	0.00200753	0.0366461
CEP152	287.737	266.613	52.0947	71.7154	112.175	184.686	161.92	-1.41696	0.558932	-2.53511	0.0112411	0.100089
PPIAL4A	39.7532	26.3973	13.7737	14.9786	14.9921	8.59032	19.1642	-1.41692	0.683952	-2.07166	0.0382968	0.204081
ACY1	1309.01	1405.22	304.374	358.688	820.584	553.575	791.325	-1.41633	0.467935	-3.02677	0.00247181	0.0411852
MELK	1610	2283.37	425.724	226.303	1067.8	1204.83	1135.75	-1.41516	0.646735	-2.18816	0.0286578	0.172659
CDC7	395.639	620.336	214.959	78.2936	202.537	272.734	296.833	-1.4127	0.533511	-2.64792	0.00809879	0.0825493
THNSL1	295.309	240.215	40.3855	86.5163	148.831	131.554	156.552	-1.40842	0.56215	-2.50542	0.0122305	0.105337
ADM5	39.7532	41.3557	12.7092	11.6895	13.2872	28.3252	23.9367	-1.40719	0.679421	-2.07116	0.0383434	0.204081
CHTF18	805.475	952.942	162.8	136.675	440.379	596.081	515.142	-1.40207	0.627487	-2.23442	0.0254556	0.161893
FANCB	72.8808	132.866	20.1605	18.2677	58.4685	63.2406	60.3974	-1.40202	0.708124	-1.97991	0.0477139	0.231196
MCM5	1155.68	2798.99	441.691	572.479	910.946	1075.79	1158.68	-1.40048	0.517341	-2.70708	0.00678775	0.0735532
MUTYH	313.293	371.322	129.801	49.5141	188.045	155.843	200.72	-1.39969	0.550712	-2.54159	0.0110349	0.098695
ZNF496	546.133	363.403	214.959	162.988	128.372	187.722	266.679	-1.39953	0.378965	-3.69304	0.00022159	0.00829835
SLC48A1	815.886	654.653	438.498	142.431	180.373	360.781	431.52	-1.39697	0.526437	-2.65364	0.00796288	0.0820379
CTU2	528.149	547.304	54.2236	179.433	254.538	333.456	315.601	-1.39627	0.635199	-2.19817	0.027937	0.170562
LRRC34	93.7039	141.665	28.6763	39.6468	53.3536	61.7226	69.2114	-1.39499	0.5082	-2.74497	0.0060517	0.0688796
ENTPD3	143.869	111.749	38.2565	46.225	45.6813	69.3129	75.2655	-1.39388	0.447724	-3.11327	0.00185029	0.035058
SIRT5	751.524	659.052	181.96	229.592	388.377	277.288	414.049	-1.39304	0.400472	-3.47849	0.00050424	0.0143203
ZNF519	64.3622	61.5937	26.5473	24.0236	17.5496	32.8794	37.2426	-1.38522	0.525318	-2.63691	0.00836645	0.084044
DUT	2330.29	3341.02	891.963	495.186	1767.69	1203.31	1670.99	-1.38123	0.516312	-2.67519	0.0074686	0.0783741
DPH6	292.47	277.171	46.7723	66.7818	214.472	113.337	167.917	-1.37835	0.63044	-2.18633	0.0287915	0.173062
DLEU1	305.721	363.403	57.417	137.497	159.061	164.951	197.425	-1.37757	0.497038	-2.77156	0.00557885	0.0658218
THSD4	3118.73	2023.79	753.582	542.055	1961.2	712.972	1518.14	-1.37426	0.564182	-2.43584	0.0148573	0.117359
ODC1	8017.83	9979.93	1170.85	2587.87	6602.94	3532.02	5314.66	-1.3737	0.606907	-2.26344	0.0236086	0.15403
HSPA5	32972.4	39148.9	18395.1	9433.28	17541.9	10310.2	21299.7	-1.37332	0.397398	-3.45578	0.0005487	0.0152706
HIBADH	1454.78	1150.92	235.184	712.265	628.776	438.203	769.438	-1.37277	0.48462	-2.83268	0.00461602	0.0597696
C5orf34	152.387	231.416	42.5144	40.4691	91.7151	126.999	113.667	-1.372	0.599548	-2.28839	0.0221149	0.148327
GAS2L3	250.823	260.453	36.1276	146.542	89.1577	126.999	151.101	-1.37155	0.575393	-2.38368	0.0171407	0.127939
STAC	197.819	212.938	169.187	33.8909	78.928	38.9516	121.369	-1.3705	0.69395	-1.97492	0.0482767	0.232541
SLC2A3	1683.83	730.325	742.937	343.887	199.127	586.973	713.93	-1.36989	0.590495	-2.3199	0.0203465	0.141866
CEP128	228.107	344.045	56.3525	74.1822	118.142	199.866	169.533	-1.36894	0.577231	-2.37156	0.0177134	0.130619
CDH4	1206.79	889.589	467.239	415.425	250.276	495.889	620.285	-1.36868	0.389831	-3.51094	0.00044652	0.013299
TUBE1	695.68	497.149	297.988	234.525	203.39	190.758	352.665	-1.3685	0.352795	-3.87902	0.00010488	0.00490719
ARG2	784.652	852.632	246.893	254.26	261.358	512.588	484.814	-1.36823	0.422613	-3.23754	0.00120565	0.0260186
APOC1	144.815	131.986	79.7709	40.4691	51.6487	46.5419	81.9553	-1.3654	0.457376	-2.98529	0.0028331	0.0443968
PRPF40B	1012.76	874.63	263.925	470.517	368.77	365.335	558.739	-1.36446	0.34308	-3.9771	6.98e-05	0.00371007
TMEM231	611.441	542.904	214.959	170.388	268.178	249.963	342.389	-1.36051	0.33116	-4.10833	3.99e-05	0.00241637
CENPE	1017.49	1333.94	269.247	287.973	659.465	621.888	697.751	-1.35853	0.490823	-2.76787	0.0056424	0.0662138
PCED1B	416.462	288.61	146.833	161.343	132.634	111.819	209.033	-1.35666	0.355245	-3.81895	0.00013402	0.00598746
ADAT2	505.433	499.789	92.5446	170.388	254.538	272.734	298.654	-1.35528	0.490876	-2.76094	0.00576345	0.0668801
MICALCL	371.976	376.601	118.092	73.36	212.767	186.204	222.583	-1.35318	0.498775	-2.71301	0.00666743	0.0727655
C4orf46	362.511	537.625	115.963	122.696	212.767	259.071	267.855	-1.35195	0.47125	-2.86886	0.00411959	0.0553669
CALML4	203.498	237.576	80.8354	75.0045	88.3052	108.783	131.75	-1.34278	0.357045	-3.76081	0.00016936	0.00690058
BARD1	315.186	440.835	146.833	71.7154	142.011	242.372	225.909	-1.34062	0.520364	-2.5763	0.00998633	0.0931509
TRAP1	3956.39	4073.98	862.158	1378.31	1592.08	2520.99	2396.73	-1.33922	0.453	-2.95633	0.00311329	0.0470969
C16orf95	95.5969	99.4298	39.321	28.135	49.9437	40.4697	58.2327	-1.33878	0.462894	-2.89219	0.00382564	0.0530418
TMSB15B	170.371	195.34	57.417	48.6918	100.24	87.5297	109.348	-1.33598	0.459692	-2.90624	0.00365799	0.0518464
GSR	1760.5	1201.08	762.097	577.413	484.707	527.768	885.01	-1.33452	0.344783	-3.8706	0.00010857	0.00504205
THG1L	508.272	439.955	135.123	106.251	275.85	239.336	283.548	-1.33402	0.483848	-2.75711	0.00583151	0.0674691
FDFT1	31721.1	25820.9	13387.8	8492.6	14230.9	9578.47	17204.7	-1.33283	0.341787	-3.89958	9.64e-05	0.00462523
DIAPH3	804.528	1045.33	343.76	143.253	504.314	483.745	553.572	-1.33124	0.528754	-2.5177	0.0118125	0.103726
MSH5-SAPCD1	184.568	134.626	56.3525	19.09	68.6982	114.855	95.7817	-1.33056	0.678496	-1.96104	0.0498749	0.236511
B9D1	260.289	365.162	55.2881	108.718	154.798	183.168	187.32	-1.33045	0.533521	-2.49372	0.0126412	0.107183
ZNF300	381.441	520.027	99.9959	278.106	161.618	180.132	269.637	-1.33018	0.474523	-2.8032	0.00505982	0.0630024
PARP1	3233.26	4593.13	1912.79	1601.14	1218.69	1502.37	2342.98	-1.32888	0.326363	-4.07178	4.67e-05	0.00275234
PHLDA1	17486.7	13856.8	2744.14	4226.66	9108.37	8890.79	9384.99	-1.32822	0.532404	-2.49477	0.012604	0.106987
HMGA1	26769	28259.2	13995.6	7568.37	11645.3	10656.3	16481.7	-1.32722	0.33521	-3.95936	7.52e-05	0.00385261
TSPAN5	1540.91	1643.67	756.775	525.61	603.202	659.84	954.418	-1.32595	0.285113	-4.65062	3.31e-06	0.00035861
C12orf54	59.6297	58.9539	21.225	10.8673	38.009	28.3252	35.585	-1.32523	0.666198	-1.98924	0.0466752	0.227989
METTL12	70.9878	92.3905	21.225	18.2677	47.3863	48.06	49.1362	-1.32299	0.624991	-2.11682	0.0342752	0.193315
TOP1MT	633.211	554.343	150.026	208.213	285.228	312.203	356.621	-1.32047	0.402644	-3.27949	0.00103994	0.0234255
TPX2	2900.09	4506.02	505.56	866.03	2020.02	2552.87	2224.51	-1.31835	0.631204	-2.08863	0.0367406	0.200496
CDCA8	889.713	1117.49	180.896	171.21	517.954	746.37	603.355	-1.3171	0.638801	-2.06183	0.0392241	0.206443
SCD	70163.4	55028.7	26788.4	19914.8	34490.9	19306.2	37614.8	-1.31697	0.360441	-3.65377	0.00025842	0.00918226
NASP	1779.43	3150.08	674.811	590.569	1315.02	1386.99	1482.23	-1.31505	0.489217	-2.68808	0.00718644	0.0761982
FBF1	168.478	165.423	36.1276	61.8481	102.797	70.831	100.334	-1.31436	0.508953	-2.58247	0.00980949	0.0918941
DPM3	519.631	519.147	240.506	190.945	267.326	140.662	312.453	-1.30997	0.373913	-3.50341	0.00045934	0.0134708
PHLDA2	3242.72	3103.44	767.42	1250.85	2100.15	1004.44	1910.92	-1.30943	0.45227	-2.89523	0.0037888	0.0527565
FAM175A	404.157	350.204	103.189	150.654	206.8	151.288	227.132	-1.30825	0.391871	-3.33847	0.0008424	0.0202057
MIS18A	554.651	762.002	165.993	218.08	359.393	324.348	396.828	-1.3078	0.429576	-3.04441	0.0023314	0.0398005
PHGDH	7301.33	5427.28	4155.63	1217.96	2204.15	2712.26	3835.85	-1.30747	0.496022	-2.63592	0.00839095	0.084061
MPP3	277.326	201.499	127.672	75.0045	70.4032	119.409	144.636	-1.30584	0.435901	-2.99572	0.00273796	0.0437807
PYCR1	2436.3	2118.82	850.449	339.776	1274.95	1224.56	1373.56	-1.30581	0.531458	-2.45702	0.0140094	0.113494
KIF23	1496.42	2200.65	532.171	297.018	1130.03	1037.84	1115.11	-1.30505	0.563008	-2.31799	0.0204498	0.142282
TRMT11	727.861	707.447	391.661	193.412	298.015	283.36	433.043	-1.30444	0.374211	-3.48586	0.00049056	0.0141984
MATN3	112.634	114.388	46.7723	14.1564	66.9933	60.2045	68.6081	-1.3038	0.661145	-1.97203	0.0486063	0.233393
PRPS2	1684.78	1947.24	940.929	445.027	548.643	1015.07	1096.36	-1.30324	0.434314	-3.00069	0.00269368	0.0434144
DOCK11	348.313	250.774	132.995	62.6704	143.716	151.288	181.043	-1.30196	0.471364	-2.76211	0.00574293	0.0668801
ARHGAP19	556.544	520.906	101.06	315.108	245.161	216.565	325.308	-1.29975	0.484394	-2.68325	0.00729101	0.0771998
ARHGEF19	577.367	458.433	388.468	98.0281	178.668	183.168	313.439	-1.29483	0.556443	-2.32698	0.0199661	0.140259
FAR2	410.783	389.8	59.546	147.364	177.815	274.252	242.677	-1.29166	0.574472	-2.24842	0.0245493	0.157998
IL15RA	141.029	93.2704	46.7723	23.2013	55.9111	70.831	71.2525	-1.288	0.569194	-2.26285	0.0236448	0.154191
DHTKD1	774.24	1052.37	126.608	592.214	506.019	274.252	553.701	-1.28708	0.598216	-2.15152	0.0314349	0.1829
LOC100131564	133.457	88.8709	23.3539	53.6254	70.4032	37.4335	67.274	-1.28532	0.580935	-2.21251	0.0269314	0.167679
SNRPA	3100.75	3170.31	1145.31	1025.55	1667.95	1314.13	1903.42	-1.28428	0.313929	-4.09099	4.3e-05	0.00258377
CFAP97	1478.44	1363.86	538.558	390.757	746.418	665.912	863.407	-1.28229	0.36114	-3.55068	0.00038424	0.0121549
FBL	6698.41	6224.48	1292.2	1602.79	3437.69	4300.16	3925.37	-1.28211	0.532294	-2.40865	0.0160119	0.123061
AKAP7	88.0248	107.349	16.9671	36.3577	45.6813	66.2768	59.5261	-1.28201	0.616049	-2.08103	0.0374315	0.201734
TCOF1	2845.19	3641.07	830.224	886.587	1967.17	1658.73	1970.91	-1.28096	0.45775	-2.79837	0.00513612	0.0633143
RFESD	40.6997	53.6745	14.8381	21.5568	25.2219	19.2168	28.618	-1.28012	0.57942	-2.2093	0.0271535	0.168159
MCM8	591.565	798.078	236.248	311.819	373.033	225.674	422.153	-1.27903	0.36419	-3.51198	0.00044479	0.0132908
GAS5	8340.59	6191.92	1713.74	1286.21	2934.73	6080.85	4424.09	-1.2751	0.611352	-2.08571	0.037005	0.200995
SNRPF	1366.75	1647.19	409.757	422.003	787.337	876.923	917.744	-1.27503	0.438216	-2.9096	0.00361897	0.0515323
LOC102606465	218.642	216.458	51.0302	90.6277	149.684	70.831	132.295	-1.27321	0.515892	-2.46797	0.0135882	0.1115
TRAIP	204.445	300.929	59.546	56.0922	101.092	207.457	154.344	-1.27245	0.618247	-2.05815	0.0395756	0.207619
WHAMMP1	89.9178	61.5937	39.321	25.6682	35.4516	28.3252	46.1296	-1.272	0.499894	-2.54455	0.0109419	0.0982145
UPP1	6826.18	6726.91	4380.24	1851.93	2665.35	2350.96	4133.01	-1.26936	0.410749	-3.09036	0.00199913	0.0365896
HNRNPU-AS1	472.305	271.892	95.738	218.902	145.421	160.397	226.859	-1.26903	0.462192	-2.74568	0.00603858	0.0688796
RMI1	270.7	482.19	105.318	88.1609	201.685	234.782	229.889	-1.26876	0.535608	-2.36882	0.0178451	0.131147
ITPK1	4865.03	3825.85	2404.58	1529.6	1456.53	1828.75	2651.14	-1.26852	0.336299	-3.772	0.00016194	0.00676041
FAM86EP	70.0413	80.9517	23.3539	36.3577	41.4189	26.8071	45.9051	-1.26817	0.507198	-2.50034	0.0124075	0.105848
FAM86C2P	75.7203	83.5914	19.096	36.3577	30.3367	51.0961	48.783	-1.26792	0.55375	-2.28969	0.0220393	0.148297
SGOL2	621.853	900.147	122.35	219.724	459.985	468.564	464.854	-1.26548	0.580804	-2.17884	0.0293436	0.175065
TMEM206	1071.44	736.484	429.982	380.067	319.327	382.034	552.639	-1.26216	0.316696	-3.98541	6.74e-05	0.00363695
EPT1	2884.94	2249.93	917.51	566.723	1495.75	1308.05	1569.9	-1.26151	0.449249	-2.80804	0.00498442	0.0625262
PRIMPOL	267.861	463.712	147.897	107.895	206.8	151.288	223.659	-1.26142	0.430242	-2.93189	0.00336904	0.0494958
LRRC8C	1185.97	1395.54	416.144	602.081	546.086	594.563	789.48	-1.26049	0.301413	-4.18194	2.89e-05	0.00188723
THOC6	708.931	784.879	345.889	217.258	274.998	415.432	457.314	-1.26023	0.369481	-3.41081	0.0006477	0.0171098
TIMELESS	813.993	1383.22	304.374	389.112	578.48	567.238	672.153	-1.26004	0.42171	-2.98792	0.00280884	0.044198
SCARB1	2561.24	2490.14	481.077	870.964	1308.2	1564.61	1545.46	-1.25943	0.490766	-2.56626	0.01028	0.0947339
CYYR1	272.593	216.458	82.9643	120.229	111.322	96.6381	149.451	-1.25878	0.357954	-3.5166	0.0004371	0.0131726
LTB4R	745.845	529.706	251.151	145.72	374.738	298.541	390.367	-1.25872	0.453032	-2.77843	0.00546215	0.0654558
C15orf61	312.346	237.576	139.381	72.5377	141.159	110.301	168.3	-1.25838	0.423515	-2.97128	0.00296565	0.0455857
TTC39B	371.029	260.453	144.704	164.632	110.47	111.819	193.268	-1.25483	0.374283	-3.35263	0.00080047	0.0195019
C3orf14	450.536	786.639	178.767	324.975	406.279	128.517	378.702	-1.25451	0.545564	-2.29947	0.0214781	0.146306
CRYL1	424.034	427.636	141.51	318.397	192.307	63.2406	260.604	-1.25416	0.597663	-2.09843	0.0358671	0.19842
RNASEH2A	1048.73	1505.53	510.882	358.688	536.708	747.888	784.153	-1.2499	0.394696	-3.16674	0.00154157	0.0309102
POLR3G	726.915	1141.24	144.704	308.53	368.77	755.478	573.69	-1.24907	0.61242	-2.03957	0.0413935	0.213237
EMP3	2819.63	3056.81	597.104	1317.46	1769.39	1265.55	1803.74	-1.24847	0.453531	-2.75278	0.00590924	0.06809
ANKRD36B	210.124	177.742	56.3525	104.606	79.7804	89.0477	119.025	-1.24817	0.408862	-3.05279	0.00226727	0.0389403
ABHD3	1460.46	939.743	506.624	333.198	484.707	702.346	737.262	-1.24809	0.406843	-3.06774	0.00215686	0.0378789
TUBA1B	44383.4	69204	14086.1	21515.8	31864.4	28262.8	34885.5	-1.24683	0.422872	-2.94849	0.00319335	0.0478666
CD320	853.746	952.942	212.83	418.714	471.92	426.058	555.452	-1.2434	0.405872	-3.06353	0.00218739	0.0382428
C20orf27	1323.21	1652.47	527.914	835.606	761.763	389.625	914.515	-1.24316	0.406285	-3.05982	0.0022147	0.038409
LBHD1	268.807	153.104	69.1262	94.739	82.3379	114.855	129.912	-1.24229	0.432729	-2.87084	0.00409386	0.0553051
AREG	46416.5	40927.2	6959.45	11017.8	26107.6	29815.8	26873.5	-1.24121	0.588128	-2.11044	0.0348207	0.195382
SRGAP3	692.841	486.59	136.188	213.146	253.686	400.251	363.2	-1.24118	0.485377	-2.55716	0.0105532	0.0962639
CCDC85B	1830.54	1346.26	513.011	606.192	641.563	934.61	978.113	-1.24022	0.364007	-3.40712	0.00065652	0.0171763
BCAT1	1914.78	2074.83	518.333	642.372	1016.65	1206.34	1228.3	-1.2399	0.425833	-2.91171	0.00359453	0.0513279
AURKA	1481.28	2080.99	378.888	357.044	1124.92	1160.8	1096.74	-1.23973	0.585499	-2.11739	0.0342271	0.193115
UST	531.935	451.394	105.318	114.474	270.735	348.637	303.165	-1.23757	0.569776	-2.17202	0.0298538	0.177278
NCAPD3	838.602	1274.99	259.667	288.795	624.514	624.924	651.332	-1.23715	0.499324	-2.47766	0.0132248	0.109816
GLUD1	6781.7	5141.31	2265.13	2120.82	3653.37	2088.34	3674.53	-1.23571	0.365359	-3.38218	0.00071913	0.0182216
INO80C	1720.74	1670.95	670.553	404.736	1033.7	776.731	1045.65	-1.23503	0.422264	-2.92479	0.0034469	0.0501573
SMCO4	73.8273	102.07	25.4829	28.135	32.0417	69.3129	54.5615	-1.23438	0.597	-2.06763	0.0386746	0.204963
FAM161A	140.083	174.222	41.4499	79.9381	72.9606	76.9032	97.0094	-1.23134	0.443506	-2.77639	0.00549668	0.0655611
SDHAF3	594.404	695.129	221.346	308.53	315.064	256.035	397.835	-1.23087	0.312631	-3.93714	8.25e-05	0.00413082
DARS2	1301.44	1748.38	514.075	434.337	935.668	725.117	942.587	-1.22729	0.413368	-2.969	0.00298766	0.0456645
FADS2	16577.1	13288.4	7567.27	3785.1	8147.63	6020.13	9230.35	-1.22704	0.392256	-3.12817	0.001759	0.033934
STARD4	3993.3	3282.06	2617.47	955.658	1302.23	1349.04	2249.38	-1.226	0.45788	-2.67756	0.00741616	0.078092
LYPD6	514.898	545.544	93.6091	212.324	234.931	371.408	328.202	-1.22521	0.53404	-2.29424	0.0217769	0.14729
SLC25A27	121.152	66.8731	24.4184	68.4263	27.7793	43.5058	58.1092	-1.22401	0.61895	-1.97755	0.0479795	0.23211
DLG4	840.495	388.04	299.052	214.791	296.31	245.408	380.099	-1.22331	0.417923	-2.92711	0.00342125	0.0499268
CTF1	144.815	96.79	35.0631	51.1586	71.2557	52.6142	74.6994	-1.22209	0.483395	-2.52815	0.0114666	0.101446
SMC4	3751.94	4899.34	1244.3	885.765	2582.66	2716.82	2679.55	-1.22061	0.518519	-2.35403	0.0185709	0.134031
C12orf66	202.552	208.539	55.2881	68.4263	96.83	137.626	127.627	-1.22046	0.479807	-2.54365	0.0109702	0.0982145
RPA3	704.199	1051.49	315.019	278.106	427.591	494.371	544.546	-1.21781	0.386018	-3.1548	0.00160608	0.0318278
MANF	3951.65	4723.35	2688.79	1084.75	2125.73	1570.68	2690.24	-1.21645	0.424195	-2.86767	0.0041351	0.0554699
ZFP37	76.6668	74.7923	16.9671	52.8031	36.3041	26.8071	46.8067	-1.2157	0.604358	-2.01156	0.0442665	0.221465
AASS	508.272	516.507	151.091	264.127	281.818	187.722	317.673	-1.21471	0.382456	-3.17607	0.00149283	0.0301707
L3HYPDH	354.939	340.525	118.092	118.585	278.408	86.0116	215.51	-1.21466	0.538243	-2.25671	0.0240264	0.155485
GK	121.152	112.628	36.1276	57.7368	34.5991	78.4213	72.8609	-1.21175	0.511388	-2.36953	0.0178108	0.131021
LOC81691	106.008	154.864	23.3539	73.36	58.4685	73.8671	81.0703	-1.21173	0.577054	-2.09985	0.0357417	0.198353
ADARB1	1292.92	819.196	139.381	550.278	711.466	426.058	655.967	-1.21111	0.600718	-2.01611	0.043789	0.220072
WBSCR27	140.083	130.227	49.9657	84.0495	65.2883	35.9155	83.6714	-1.21018	0.482427	-2.50853	0.0121234	0.105068
NUDCD2	1251.28	1049.73	573.686	289.618	767.73	363.817	715.393	-1.20779	0.463848	-2.60384	0.00921858	0.0880868
TMEM171	159.013	201.499	71.2551	89.8054	85.7478	67.7948	111.936	-1.20724	0.36874	-3.27395	0.00106054	0.0235865
KIAA1524	582.1	987.258	185.154	204.101	489.822	486.781	488.619	-1.20525	0.542122	-2.22322	0.0262011	0.164676
NLE1	1058.19	956.462	330.986	283.862	453.166	687.165	627.722	-1.204	0.437177	-2.75404	0.00588644	0.0680324
CMSS1	1362.02	1549.52	543.881	414.603	591.267	986.224	907.336	-1.20302	0.418204	-2.87663	0.00401944	0.0546866
MBLAC2	299.095	282.451	75.513	175.322	156.503	99.6742	180.843	-1.20284	0.457803	-2.62741	0.00860372	0.0848653
GOLGA2P5	121.152	90.6307	46.7723	37.18	58.4685	45.0239	65.9546	-1.20154	0.443715	-2.70791	0.0067709	0.0734748
RAD51L3-RFFL	212.017	124.947	48.9012	34.7132	109.617	104.228	105.154	-1.20088	0.607635	-1.97632	0.0481189	0.232199
NSMCE1	1554.16	1538.96	376.759	720.488	930.553	665.912	963.889	-1.20084	0.413129	-2.90669	0.00365278	0.0518206
RBCK1	3763.3	2542.06	1950.05	942.502	1600.6	996.85	1965.31	-1.20048	0.424475	-2.82814	0.00468195	0.0602546
INSIG1	10102	7099.99	1587.06	5600.67	4834.05	2974.89	5365.87	-1.19811	0.523375	-2.28921	0.0220673	0.148327
DPH5	1386.63	1335.7	455.53	357.866	760.91	805.574	849.785	-1.19708	0.428207	-2.79557	0.0051808	0.063668
BDH1	738.273	871.11	154.284	310.174	445.493	498.925	502.46	-1.19659	0.501337	-2.38681	0.0169953	0.127369
OXNAD1	398.478	467.232	158.542	205.746	286.933	107.265	270.116	-1.19303	0.461246	-2.58653	0.00969477	0.0911547
PRMT3	1034.53	1180.84	325.664	385.001	508.577	725.117	692.704	-1.19267	0.410837	-2.90302	0.00369587	0.0521896
NUP37	1212.47	1749.26	381.016	394.046	833.371	992.296	926.493	-1.19043	0.504204	-2.36101	0.0182252	0.133045
NUDT15	1532.39	1835.49	697.165	660.462	852.978	746.37	1053.56	-1.18945	0.272505	-4.36489	1.27e-05	0.00101213
TSHZ1	371.976	384.52	99.9959	134.208	224.702	208.975	236.813	-1.1888	0.440903	-2.69629	0.00701174	0.0750354
NAGS	668.232	512.107	435.305	167.099	244.309	192.276	369.305	-1.18865	0.477354	-2.49008	0.0127714	0.107897
FANCA	400.371	822.715	240.506	113.651	293.752	432.13	383.271	-1.18676	0.570812	-2.07908	0.03761	0.202197
UGDH	1058.19	909.826	389.532	212.324	663.728	468.564	616.444	-1.18567	0.478211	-2.47939	0.0131607	0.109403
IRF2BPL	1581.61	1372.66	602.427	364.444	1028.59	608.226	925.742	-1.18397	0.45127	-2.62364	0.00869954	0.0854611
POC1A	583.046	805.117	271.376	142.431	335.524	479.19	435.531	-1.18301	0.507797	-2.32969	0.0198223	0.139825
ODF2	1200.17	1237.15	320.342	551.1	657.76	623.406	764.405	-1.18169	0.382231	-3.09156	0.00199108	0.0365646
RAD54B	295.309	504.188	125.543	102.962	173.553	309.167	251.204	-1.18085	0.538929	-2.19111	0.0284441	0.172206
WDFY2	1488.85	1450.97	307.568	361.977	1282.63	644.659	922.192	-1.18066	0.592274	-1.99344	0.0462132	0.226602
TTC21B	417.408	410.918	150.026	155.587	240.899	187.722	259.843	-1.18034	0.349555	-3.3767	0.00073361	0.0184934
RPL3	61396.9	57534.6	27867.8	13215.7	34600	29361.9	37328.9	-1.17918	0.427104	-2.76086	0.00576485	0.0668801
NCR3LG1	150.494	119.668	107.447	33.0686	46.5338	55.6503	84.8936	-1.17888	0.576599	-2.04453	0.0409008	0.21191
PFAS	717.45	851.752	295.859	213.968	373.033	509.552	493.019	-1.1787	0.423109	-2.78581	0.00533946	0.0647988
WDHD1	566.009	1011.02	227.733	301.129	466.805	401.769	495.16	-1.17842	0.437136	-2.69579	0.00702226	0.0750354
SLC29A1	635.104	1004.86	403.37	141.609	410.542	498.925	515.151	-1.17832	0.531599	-2.21656	0.0266534	0.166491
ME1	6105.9	3275.9	2054.37	2639.67	2081.4	1519.06	2945.47	-1.17795	0.39038	-3.01745	0.00254915	0.0420949
GJC2	126.831	88.8709	35.0631	74.1822	46.5338	37.4335	67.5692	-1.17523	0.517331	-2.27172	0.0231034	0.152483
RRM1	2901.03	3867.2	1181.5	771.469	1611.68	2437.49	2127.81	-1.17476	0.488122	-2.40669	0.0160977	0.123445
PDE7A	2467.54	1428.09	520.462	1044.46	940.783	951.308	1224.86	-1.17364	0.417218	-2.81301	0.00490797	0.061872
CCDC64	625.639	293.01	312.89	122.696	199.98	183.168	288.98	-1.17265	0.508877	-2.30439	0.021201	0.145143
APITD1	258.395	453.153	200.056	108.718	195.717	130.035	223.763	-1.17261	0.446951	-2.62358	0.0087012	0.0854611
TATDN1	1291.03	1227.47	485.335	294.551	774.55	685.647	792.515	-1.17194	0.445853	-2.62854	0.00857524	0.0846936
SYNJ2	507.326	622.976	358.663	129.274	211.062	310.685	356.081	-1.1704	0.47554	-2.4612	0.0138473	0.112899
NSMCE4A	981.524	1289.07	514.075	357.044	514.544	638.587	715.224	-1.16991	0.351364	-3.32962	0.00086964	0.0206323
RPARP-AS1	149.548	188.301	128.737	47.8695	54.2061	73.8671	106.505	-1.16956	0.530868	-2.20311	0.027587	0.16921
H2AFZ	11185.8	17409.9	5688.47	4183.9	7740.15	7831.18	9005.98	-1.16877	0.390974	-2.98939	0.00279535	0.0440311
RACGAP1	2063.38	2974.09	791.903	850.407	1286.89	1558.53	1586.95	-1.16849	0.405397	-2.88233	0.00394744	0.0541409
BBS2	1444.36	1189.64	365.049	654.706	939.078	388.106	829.574	-1.16728	0.472105	-2.4725	0.0134173	0.110868
FLVCR1	513.951	433.795	194.734	181.9	199.98	275.77	299.438	-1.16302	0.33196	-3.50348	0.00045922	0.0134708
HPRT1	1752.92	2182.18	643.941	612.77	904.979	1359.67	1242.16	-1.16284	0.424097	-2.74192	0.00610815	0.0692847
KIF22	1562.68	2020.27	913.252	334.02	869.175	1090.97	1131.14	-1.16216	0.493253	-2.35611	0.0184676	0.133602
GALK2	441.071	493.629	107.447	223.836	261.358	246.926	295.128	-1.16106	0.442801	-2.62208	0.00873957	0.0857073
HOMER1	500.7	475.151	168.122	102.962	358.541	246.926	308.15	-1.16104	0.525488	-2.20946	0.0271429	0.168159
PYCR2	2297.16	1926.12	943.058	603.726	1439.48	794.948	1333.5	-1.16051	0.417165	-2.78189	0.00540432	0.0649155
GSTO2	1114.98	1047.97	371.436	304.418	554.611	711.454	683.562	-1.15982	0.426479	-2.71954	0.00653737	0.0718594
HAUS8	242.305	386.28	108.512	80.7604	183.783	195.312	198.909	-1.15774	0.497878	-2.32535	0.0200532	0.140542
ASUN	1918.56	1877.73	865.351	693.353	1177.77	670.466	1199.96	-1.15688	0.349053	-3.31433	0.00091864	0.021417
SORL1	1255.06	1553.92	391.661	383.357	1100.2	647.695	888.066	-1.15681	0.507337	-2.28015	0.0225986	0.150254
DST	19486.6	12632.9	4866.7	5346.59	12434.7	6170.41	10155.7	-1.15657	0.476453	-2.42746	0.0152049	0.119259
CDK4	3022.19	4118.86	1307.11	1707.21	2125.73	1274.66	2258.71	-1.15506	0.35224	-3.2792	0.00104103	0.0234255
PSIP1	1147.16	1426.33	665.23	449.961	503.462	700.828	814.913	-1.15371	0.331216	-3.48326	0.00049534	0.0141984
BIVM	979.631	1109.57	229.861	504.231	756.648	391.143	661.263	-1.15238	0.492674	-2.33903	0.0193339	0.13746
TBC1D31	206.338	284.211	52.0947	133.386	124.109	136.108	155.458	-1.15039	0.497095	-2.31423	0.020655	0.143124
DDX11	508.272	723.286	227.733	171.21	328.704	388.106	390.635	-1.14952	0.438953	-2.61878	0.00882455	0.0860637
RPL10A	28052.5	29191.9	13376.1	8924.3	15725.3	13601.3	18144.6	-1.14913	0.324418	-3.54212	0.00039693	0.0123712
LDHB	20059.3	21472.4	4400.46	7667.87	12004.2	13397.9	13166.4	-1.14864	0.47819	-2.40205	0.0163033	0.124184
KREMEN1	1169.88	1053.25	260.731	314.286	673.105	764.586	705.39	-1.14702	0.515629	-2.2245	0.026115	0.164473
MCM3	1234.24	3092	1016.51	673.619	1357.64	863.261	1372.3	-1.14677	0.476512	-2.40659	0.0161022	0.123445
FHL1	7434.79	6606.36	4423.88	1716.26	4272.27	2279.61	4454.94	-1.14606	0.465548	-2.46174	0.0138264	0.112849
SLC25A5	13773.5	13920.2	5544.77	4116.47	6304.57	9069.92	8787.65	-1.14594	0.382817	-2.99345	0.00275841	0.0438561
MIS18BP1	977.738	1110.45	230.926	421.181	561.43	679.575	662.966	-1.14517	0.468093	-2.44646	0.0144266	0.115574
TEX30	491.235	760.242	249.022	209.857	359.393	318.275	397.421	-1.1444	0.384899	-2.97324	0.0029467	0.0454348
MPHOSPH9	317.079	331.726	122.35	100.495	197.422	171.023	206.099	-1.14422	0.406619	-2.81399	0.00489312	0.061872
LINC01133	1602.43	1338.34	642.877	444.205	966.357	611.262	933.662	-1.1438	0.39166	-2.92039	0.0034959	0.0506292
NLN	2459.02	2192.73	1063.34	967.17	1043.08	1142.58	1477.4	-1.14354	0.243481	-4.69663	2.64e-06	0.00029846
RPS6KA2	846.174	478.671	176.638	434.337	384.115	205.939	420.396	-1.14336	0.504116	-2.26806	0.0233256	0.153353
CEP83	392.799	378.361	96.8025	154.765	227.259	224.155	245.107	-1.14213	0.446224	-2.55956	0.0104806	0.0958792
SCMH1	794.117	773.44	178.767	329.909	584.447	333.456	498.439	-1.13853	0.488767	-2.32938	0.0198387	0.139825
DBF4B	342.634	441.715	85.0933	130.919	165.881	336.492	249.872	-1.13842	0.570923	-1.994	0.0461519	0.226446
GOLGA2P10	816.833	292.13	117.027	337.309	304.835	251.481	352.686	-1.13786	0.572367	-1.98799	0.0468124	0.228294
EFS	878.355	634.415	580.073	135.853	370.475	292.468	481.357	-1.13765	0.559262	-2.0342	0.0419319	0.214927
LINC01322	66.2553	61.5937	38.2565	24.8459	38.009	17.6987	40.5265	-1.13728	0.558921	-2.03478	0.0418732	0.214766
EML2	2652.1	1747.5	1403.97	625.927	1145.38	828.345	1399.95	-1.13723	0.426113	-2.66886	0.00761102	0.0794322
MRC2	2202.51	1406.1	639.683	814.227	500.904	1332.34	1148.71	-1.13722	0.471172	-2.41361	0.0157955	0.122135
RGMB	1631.77	1632.23	502.366	660.462	1061.83	746.37	1038.59	-1.13705	0.379602	-2.99538	0.00274104	0.0437807
CNTRL	379.548	408.278	76.5775	254.26	232.374	155.843	250.563	-1.13629	0.522446	-2.17494	0.0296343	0.176523
HAUS7	475.145	549.064	167.058	172.033	276.703	322.83	326.555	-1.13409	0.41062	-2.76188	0.00574689	0.0668801
TAF1A	266.914	287.73	122.35	87.3386	124.962	177.095	177.148	-1.13291	0.400246	-2.83054	0.00464696	0.0600684
CBR1	3148.07	3060.33	1062.28	1064.2	2049	1491.74	1978.69	-1.13244	0.380983	-2.97241	0.00295471	0.0454633
IMPDH2	6309.39	6770.02	2352.42	1129.98	3687.47	4781.39	4171.19	-1.13079	0.54636	-2.06969	0.0384818	0.20458
GTF2H3	1395.15	1464.17	508.753	430.226	829.961	848.08	912.139	-1.13055	0.397891	-2.84135	0.00449231	0.0587655
MIPEP	838.602	989.898	363.985	464.762	506.872	338.01	583.105	-1.12872	0.319922	-3.5281	0.00041855	0.0127837
PITPNC1	3008.94	2498.06	835.546	1015.68	1875.1	1314.13	1757.33	-1.1286	0.406907	-2.7736	0.00554398	0.0656749
MANEA	417.408	601.858	211.765	229.592	265.621	228.71	325.242	-1.1283	0.31984	-3.5277	0.00041918	0.0127837
PEMT	787.491	744.403	317.148	391.579	217.882	480.708	489.285	-1.12813	0.398236	-2.83281	0.00461415	0.0597696
CTSK	218.642	153.104	62.7394	65.9595	131.782	82.9755	118.617	-1.12656	0.477659	-2.3585	0.0183489	0.133311
NUDT12	611.441	638.814	137.252	298.663	412.247	300.059	399.163	-1.12651	0.469614	-2.39879	0.0164493	0.124771
NEMP2	116.42	153.104	43.5789	65.9595	70.4032	70.831	86.1328	-1.12542	0.425518	-2.64482	0.00817349	0.0829235
LMNB2	4197.74	4964.45	690.778	1842.89	3334.54	2534.65	2926.93	-1.12541	0.568761	-1.97871	0.0478484	0.231646
RFT1	657.82	822.715	238.377	371.022	328.704	424.54	473.28	-1.12475	0.354336	-3.17426	0.00150219	0.0302397
CCDC74B	77.6133	98.5499	42.5144	33.0686	35.4516	55.6503	56.558	-1.12443	0.468116	-2.40203	0.0163043	0.124184
C1orf112	357.778	651.133	151.091	156.409	315.064	307.649	322.604	-1.12426	0.493045	-2.28023	0.0225942	0.150254
LARP1B	816.833	703.928	518.333	248.504	274.145	359.263	486.251	-1.12393	0.405558	-2.77131	0.00558316	0.0658218
FAM86B3P	70.9878	45.7553	21.225	25.6682	24.3694	40.4697	37.4959	-1.12323	0.561522	-2.00033	0.0454649	0.224808
SLC4A7	1503.99	1091.97	531.107	448.316	692.712	717.526	830.354	-1.12241	0.347546	-3.22953	0.00123995	0.0265712
POLD2	3918.53	4601.93	1907.47	1026.37	2349.08	2552.87	2725.46	-1.12184	0.425525	-2.63636	0.00838014	0.084061
DNAJB5	508.272	572.821	114.898	278.106	320.179	284.878	345.942	-1.12014	0.469832	-2.38413	0.0171198	0.127846
DYNC2H1	700.413	619.456	132.995	200.812	402.017	483.745	422.656	-1.11982	0.554642	-2.019	0.0434876	0.219289
FDPS	24064.9	20657.6	13170.6	4294.91	13788.5	9915.48	14314.7	-1.11956	0.489185	-2.28861	0.0221019	0.148327
TKT	30345.9	20402.5	7879.16	13473.9	14241.1	11218	16259.5	-1.11654	0.36791	-3.03482	0.00240678	0.0405438
MRPS10	2105.02	2394.23	861.093	1012.39	1576.73	703.864	1441.64	-1.11556	0.403388	-2.76547	0.00568415	0.0664802
HNRNPA1	25734.5	26719.3	9128.85	7058.56	16386.8	15881.5	16817.7	-1.11453	0.43218	-2.57884	0.00991318	0.0926382
RSL24D1	3579.68	5060.36	2127.81	836.429	2317.53	2706.19	2770.75	-1.11416	0.493645	-2.25701	0.0240077	0.155429
DSCAM	278.272	248.134	120.221	57.7368	173.553	139.144	168.927	-1.11355	0.5002	-2.2262	0.0260005	0.164158
EIF4A2	14151.2	8261.47	3984.25	4100.85	6510.02	6127.91	7188.7	-1.11337	0.38917	-2.86087	0.00422482	0.0561801
ST6GALNAC4	546.133	458.433	310.761	146.542	189.75	287.914	322.672	-1.11207	0.422012	-2.63516	0.00840971	0.084061
ALDH3A2	4930.34	3083.2	1575.35	2549.22	1984.22	1314.13	2572.16	-1.11065	0.395655	-2.8071	0.00499893	0.0626568
CMTM8	166.585	121.428	113.834	57.7368	34.5991	64.7587	92.5735	-1.10989	0.561396	-1.97702	0.0480397	0.232156
COQ2	709.878	886.949	297.988	246.859	504.314	435.166	512.942	-1.10962	0.404679	-2.74198	0.00610696	0.0692847
RBMX	4678.57	6064.34	2434.38	1629.1	3069.42	2832.19	3450.75	-1.10912	0.361313	-3.06968	0.00214288	0.037718
IFT80	770.454	811.277	300.117	324.153	479.592	366.854	508.158	-1.10791	0.326376	-3.39459	0.00068731	0.017709
EXOSC8	1260.74	1746.62	718.454	398.157	785.632	896.658	967.127	-1.10646	0.412782	-2.68049	0.00735151	0.0776789
FOXD1	623.746	712.727	324.599	273.172	432.706	213.529	429.497	-1.10519	0.383404	-2.88256	0.00394459	0.0541409
SMIM11	376.708	449.634	152.155	199.168	264.768	154.325	265.543	-1.10426	0.379634	-2.90873	0.00362895	0.0515784
FKBP10	1185.97	811.277	435.305	315.93	464.248	649.214	643.074	-1.10365	0.39667	-2.78228	0.00539791	0.0649155
AARS	5316.51	4402.19	1857.44	3069.72	2409.6	1714.89	3127.81	-1.10271	0.352812	-3.12548	0.00177512	0.0340857
CLEC2D	158.066	114.388	42.5144	44.5804	86.6003	84.4935	87.8572	-1.10143	0.510972	-2.15556	0.0311177	0.181465
FADS1	4125.81	4190.13	1928.76	1341.3	1937.33	2551.35	2678.53	-1.10125	0.342097	-3.21911	0.0012859	0.027226
POLA1	350.206	673.131	302.246	130.097	271.588	254.517	329.714	-1.10112	0.477888	-2.30414	0.0212146	0.145143
LIG1	700.413	1202.84	437.433	375.134	429.296	539.913	613.588	-1.09953	0.357723	-3.07369	0.00211427	0.0375141
CCDC122	172.264	168.063	40.3855	77.4713	88.3052	116.373	109.894	-1.09822	0.501141	-2.19143	0.0284204	0.172179
TMEM141	1775.64	1965.72	668.424	840.54	1144.53	845.044	1206.07	-1.09784	0.325206	-3.37584	0.00073591	0.0184934
DUS4L	469.466	491.869	185.154	186.011	306.54	224.155	309.949	-1.09706	0.357211	-3.07117	0.00213218	0.0376185
H2AFX	1609.06	2688.12	1036.73	397.335	1436.92	1153.21	1386.31	-1.09621	0.529287	-2.07112	0.0383478	0.204081
PPIEL	61.5227	47.5151	20.1605	28.9573	29.4842	26.8071	35.1578	-1.0932	0.522199	-2.09345	0.0363087	0.199432
NIF3L1	757.203	1003.98	310.761	336.487	484.707	526.25	569.314	-1.09135	0.368695	-2.96003	0.00307606	0.0467188
FPGS	1950.74	2030.83	914.317	837.251	1134.3	854.152	1286.35	-1.09119	0.275123	-3.96619	7.3e-05	0.00379536
G2E3	1208.69	1255.63	349.082	614.415	714.024	640.105	796.407	-1.09061	0.376945	-2.89329	0.00381234	0.0529534
AMIGO2	5073.26	3216.95	879.189	2642.96	1644.93	2631.81	2680.93	-1.08889	0.505253	-2.15514	0.0311512	0.181525
OMA1	570.742	498.029	112.77	229.592	425.034	240.854	345.587	-1.08792	0.528094	-2.06009	0.0393895	0.2071
TMCO6	227.161	216.458	81.8999	75.0045	110.47	155.843	143.889	-1.0873	0.436343	-2.49185	0.0127079	0.10757
PTGR2	506.379	364.283	81.8999	181.078	325.294	234.782	281.703	-1.0869	0.553919	-1.96219	0.0497399	0.236227
GREB1L	141.976	90.6307	39.321	92.2722	49.0912	40.4697	75.0434	-1.08681	0.551366	-1.97111	0.0487109	0.233455
PYGL	9044.79	8936.36	3758.59	2743.28	6149.42	4307.75	5822.78	-1.08472	0.387281	-2.80087	0.00509648	0.0631587
GRK6	1776.59	1752.78	634.361	793.67	1112.13	790.394	1142.74	-1.08465	0.330853	-3.27834	0.00104418	0.0234619
SNHG5	3954.49	3897.12	1467.84	1256.61	1962.05	2730.48	2544.18	-1.08338	0.395555	-2.73888	0.00616486	0.0695494
S100A14	28045.8	28257.4	13756.1	7972.93	13700.7	17760.8	18248.4	-1.08221	0.380106	-2.84713	0.00441149	0.0580189
ACLY	24570.3	18279.2	12648	5439.51	13963.2	8453.58	13891.7	-1.08131	0.446677	-2.42079	0.0154867	0.120725
TTC39C	341.688	324.687	122.35	151.476	207.652	151.288	215.94	-1.08052	0.35667	-3.02947	0.00244984	0.0409531
SPDL1	708.931	1063.81	322.471	301.129	782.222	272.734	574.633	-1.08052	0.527652	-2.04779	0.0405808	0.211111
SLC12A8	390.906	320.287	153.219	88.9831	222.997	212.011	230.817	-1.08046	0.464852	-2.32432	0.0201086	0.140667
CCDC74A	253.663	260.453	82.9643	98.8504	125.814	184.686	167.155	-1.07906	0.437944	-2.46392	0.0137426	0.112405
ATP5G1	2009.43	2460.23	890.899	986.904	1194.82	1165.36	1450.69	-1.07824	0.284866	-3.78508	0.00015366	0.00646757
PLP2	5420.63	6269.36	2577.02	1603.61	5101.73	1796.87	3794.28	-1.07769	0.516695	-2.08574	0.0370018	0.200995
NPM1	50530	55475.7	17425.3	19532.4	30387.9	33202.6	34425.1	-1.07633	0.376329	-2.86007	0.0042355	0.0562732
LIG3	709.878	803.357	368.243	285.506	439.526	345.601	491.435	-1.07604	0.312483	-3.44351	0.00057422	0.0157798
ERCC1	5931.74	7131.67	1485.94	3937.22	4411.22	2561.97	4242.71	-1.07584	0.475316	-2.26342	0.0236101	0.15403
ZNF397	187.408	151.344	53.1591	90.6277	106.207	73.8671	109.852	-1.07545	0.437385	-2.45881	0.0139398	0.113189
TRIM59	495.968	612.417	243.7	276.461	315.064	219.601	359.952	-1.07371	0.31575	-3.4005	0.00067263	0.0173599
ZNF215	273.54	322.047	117.027	172.855	133.487	146.734	193.698	-1.07125	0.337946	-3.16989	0.00152499	0.030618
RPS3	52064.3	52675.8	24342.3	16097.8	26907.3	32467.8	34092	-1.06957	0.356829	-2.99742	0.00272273	0.0436981
ALKBH2	485.556	556.103	270.311	124.341	291.195	312.203	339.368	-1.06903	0.449333	-2.37914	0.017353	0.128894
RPL41	55079.9	54505.1	21960	13028.3	39650.9	29844.6	35677.6	-1.06882	0.463897	-2.30401	0.0212219	0.145143
GABBR1	1089.43	644.974	522.591	495.186	332.966	306.131	564.629	-1.06787	0.405607	-2.63278	0.00846886	0.0841324
ACAT2	13743.2	13624.5	10475.4	2668.45	6791.34	6191.67	8915.19	-1.06717	0.512334	-2.08296	0.0372551	0.201279
MMAB	1288.19	1507.28	566.235	569.19	1004.72	530.804	910.487	-1.06673	0.384462	-2.77461	0.00552684	0.0656749
TMA16	918.109	1055.01	338.438	268.238	603.202	679.575	643.179	-1.06655	0.464923	-2.29403	0.0217887	0.147305
MRPL23	1909.1	2271.93	1023.96	610.304	1156.46	1207.86	1362.68	-1.06627	0.374787	-2.84501	0.00444097	0.0582434
OSBPL5	457.161	380.121	162.8	262.483	196.57	181.65	272.881	-1.063	0.348008	-3.05453	0.00225416	0.0387853
FARSB	3489.76	4736.55	1425.26	1453.95	2933.02	2067.09	2683.69	-1.0628	0.410405	-2.58963	0.00960781	0.0907217
PCYT2	2158.97	2072.19	1265.59	683.486	1350.82	755.478	1380.51	-1.06208	0.398858	-2.66281	0.00774907	0.0803788
STAMBPL1	262.182	384.52	183.025	192.589	153.946	92.0839	210.808	-1.06085	0.431969	-2.45585	0.0140552	0.113642
PPP4R4	215.803	216.458	128.737	107.895	89.1577	92.0839	141.106	-1.05977	0.350038	-3.02758	0.00246521	0.04112
HNRNPA1P10	1023.17	1152.68	441.691	282.217	732.778	635.551	710.765	-1.05963	0.44613	-2.37517	0.0175411	0.129599
GEN1	530.042	730.325	176.638	232.058	435.264	371.408	412.039	-1.05726	0.462949	-2.28375	0.0223864	0.149494
CMC4	355.885	367.802	201.121	139.142	236.636	120.927	236.336	-1.05659	0.403499	-2.61857	0.00882985	0.0860637
POLR1E	799.796	967.021	417.209	291.262	480.445	517.142	578.229	-1.05504	0.352919	-2.98947	0.0027946	0.0440311
OSGEPL1	318.972	386.28	136.188	121.874	218.734	207.457	231.001	-1.05325	0.4003	-2.63116	0.00850951	0.0844265
ALDH4A1	1624.2	1253.87	371.436	433.515	1144.53	828.345	942.065	-1.05306	0.51979	-2.02594	0.0427712	0.217327
CLMN	578.314	297.409	195.798	226.303	265.621	158.879	286.471	-1.05174	0.421091	-2.49767	0.0125014	0.106358
PPIH	979.631	1117.49	432.111	249.326	658.613	688.683	687.058	-1.05145	0.469564	-2.23921	0.0251426	0.160532
LOC100287015	99.3829	113.508	61.6749	51.9809	51.6487	43.5058	69.7002	-1.04829	0.404416	-2.59211	0.00953902	0.0903015
CRNDE	348.313	402.119	156.413	186.834	233.226	151.288	245.782	-1.04773	0.344806	-3.0386	0.00237679	0.0402605
PPIB	11764.1	12860.8	6499.6	4253.79	8024.87	5059.19	8076.47	-1.04704	0.353198	-2.96446	0.00303214	0.0461435
AIG1	1681.94	1553.92	696.1	527.254	1332.07	582.419	1061.7	-1.04534	0.456733	-2.28873	0.022095	0.148327
NDC1	1599.59	1900.6	579.008	669.507	986.817	1162.32	1149.06	-1.0452	0.390433	-2.67703	0.00742774	0.0781601
CCNI	6528.98	5389.45	2197.01	2948.02	3725.83	2692.53	3913.05	-1.04387	0.324113	-3.22071	0.00127872	0.0271733
FAM20C	672.964	572.821	209.636	197.523	386.672	419.986	409.35	-1.04348	0.443494	-2.35287	0.0186291	0.134262
CBX2	165.638	200.619	88.2867	108.718	102.797	57.1684	119.955	-1.04295	0.418045	-2.49481	0.0126023	0.106987
HSPE1	4663.42	6463.82	2024.56	2064.08	3461.56	3255.73	3654.95	-1.04289	0.376164	-2.77243	0.005564	0.0658125
PYGO1	262.182	243.735	101.06	79.9381	112.175	204.421	166.668	-1.0419	0.476032	-2.18872	0.0286175	0.172615
PDP2	1124.45	841.193	557.719	524.787	451.461	377.48	645.598	-1.04166	0.320731	-3.24778	0.00116309	0.0252785
SENP8	149.548	152.224	56.3525	64.315	114.732	60.2045	98.9793	-1.04121	0.466987	-2.22963	0.0257718	0.163207
GPSM2	2056.75	2603.65	553.461	934.279	1820.54	1226.08	1531.88	-1.04058	0.491129	-2.11876	0.034111	0.192745
XPOT	6870.67	5128.11	3350.89	1743.39	4173.38	2401.06	3944	-1.04058	0.425368	-2.44631	0.0144326	0.115574
CDH24	334.116	348.444	103.189	244.393	170.143	148.252	224.173	-1.0401	0.432393	-2.40545	0.0161527	0.123623
SCLT1	473.252	520.027	94.6735	241.926	338.081	295.505	326.661	-1.0393	0.524119	-1.98294	0.0473743	0.229964
SPIDR	972.059	968.78	542.816	490.252	260.506	602.154	638.845	-1.03807	0.409826	-2.53295	0.0113108	0.100475
PCCB	1277.78	1196.68	721.647	388.29	643.268	662.876	814.506	-1.03737	0.35527	-2.91996	0.00350073	0.0506512
MCM6	876.462	2292.16	950.509	412.958	789.894	939.164	1042.94	-1.03735	0.515334	-2.01296	0.0441191	0.22116
SRSF7	3851.32	5524.95	2112.91	1580.58	2857.15	2593.85	3086.21	-1.03684	0.363996	-2.84849	0.00439279	0.0579478
TTLL11	249.877	245.495	85.0933	98.0281	163.323	140.662	163.163	-1.03577	0.413941	-2.50222	0.0123416	0.105611
TRIM16L	2141.94	1262.67	995.217	663.751	671.4	996.85	1121.39	-1.03545	0.380665	-2.7201	0.00652623	0.0718477
TIA1	1538.07	1514.32	432.111	602.081	1069.51	878.441	1005.17	-1.03542	0.430934	-2.40275	0.0162725	0.124066
C4orf32	690.948	582.5	396.984	186.011	334.671	330.42	419.672	-1.03425	0.397289	-2.60326	0.00923415	0.0881253
ECHDC3	535.721	473.391	366.114	155.587	218.734	249.963	332.668	-1.03357	0.42313	-2.44268	0.0145788	0.116254
USP13	239.465	263.093	96.8025	83.2272	159.913	155.843	165.807	-1.03307	0.429108	-2.40747	0.0160633	0.12327
CHCHD4	700.413	769.921	271.376	251.793	496.642	421.504	484.691	-1.03296	0.401335	-2.5738	0.0100588	0.0934277
TRAPPC9	669.178	615.937	188.347	575.768	242.604	251.481	423.302	-1.03288	0.512769	-2.01432	0.0439757	0.220586
PARVB	555.598	496.269	114.898	273.172	306.54	338.01	346.831	-1.03229	0.481225	-2.14514	0.0319419	0.184794
LSM6	449.589	652.013	233.055	144.075	347.458	357.745	363.406	-1.03211	0.468879	-2.20122	0.0277203	0.169755
BOLA1	311.4	347.564	138.317	177.789	187.193	143.698	217.077	-1.0309	0.322731	-3.19429	0.00140177	0.0288967
METAP1D	80.4528	96.79	32.9342	55.27	44.8288	43.5058	58.3803	-1.03053	0.4546	-2.2669	0.0233965	0.153423
LSM5	1370.54	1719.34	651.392	453.25	950.16	978.634	1019.97	-1.02906	0.411858	-2.49858	0.0124693	0.106198
CHEK1	1034.53	1416.65	572.621	290.44	694.417	851.116	809.379	-1.0286	0.471427	-2.18189	0.0291176	0.174261
ADAM8	5631.7	5551.35	3770.3	1717.9	2044.74	3439.42	3691.98	-1.0282	0.416561	-2.46832	0.0135749	0.111451
SORD	2280.13	2476.07	807.87	1398.86	945.045	1520.58	1570.84	-1.02719	0.371088	-2.76806	0.00563903	0.0662138
GART	4466.55	4689.92	1834.02	2222.78	2544.29	2399.54	3025.6	-1.02535	0.269512	-3.80446	0.00014211	0.00620385
DTWD2	158.066	210.298	59.546	75.8268	110.47	120.927	121.939	-1.02446	0.451576	-2.26862	0.0232912	0.153325
PRMT1	7247.38	8316.9	3546.76	2297.61	4879.23	4588.59	5145.49	-1.02402	0.387111	-2.64528	0.00816223	0.0828642
PASK	282.058	346.684	144.704	132.564	156.503	190.758	208.295	-1.02225	0.333506	-3.06516	0.00217555	0.0381195
HADH	1571.2	1743.98	853.642	477.918	953.57	984.706	1096.92	-1.02216	0.385364	-2.65245	0.0079911	0.0820379
LYAR	1116.87	1826.69	362.92	597.97	1187.15	755.478	973.931	-1.02133	0.511039	-1.99854	0.0456584	0.225286
PDXDC2P	508.272	285.091	124.479	250.148	200.832	210.493	262.636	-1.0191	0.438162	-2.32586	0.0200262	0.140542
RABGGTB	3986.67	2819.23	1821.25	1309.24	1648.34	1947.16	2254.73	-1.01818	0.318688	-3.19491	0.00139875	0.0288967
RPSAP58	7169.77	6647.72	3130.55	3056.56	2823.05	4661.46	4580.93	-1.01603	0.323968	-3.13621	0.00171147	0.033354
ZADH2	1065.76	834.154	404.435	547.811	517.954	410.877	629.582	-1.01549	0.308174	-3.29517	0.00098362	0.0224563
DIMT1	1794.57	1864.53	745.066	735.289	1054.16	1090.97	1213.51	-1.01534	0.317719	-3.19572	0.00139481	0.0288967
PXK	752.47	538.505	337.373	300.307	370.475	272.734	428.061	-1.01363	0.318968	-3.17786	0.00148369	0.0300255
RUVBL1	2385.19	3244.23	695.036	1108.6	2113.79	1664.8	1868.02	-1.01311	0.485026	-2.08878	0.0367275	0.200496
TSEN15	1437.74	1490.57	698.229	618.526	806.091	785.839	972.249	-1.01198	0.266486	-3.7975	0.00014616	0.00632644
TRIM65	556.544	548.184	305.439	158.876	327.851	309.167	367.094	-1.01051	0.399481	-2.52956	0.0114204	0.101155
AIM1	4275.36	4503.38	2040.53	1839.6	2728.43	2109.59	2915.56	-1.01048	0.287329	-3.51681	0.00043677	0.0131726
PABPC1L	312.346	272.772	141.51	147.364	117.289	180.132	194.652	-1.01021	0.338491	-2.98444	0.002841	0.044475
MTHFD1	3021.24	4383.71	1286.88	1854.4	2252.75	1968.41	2460.65	-1.00898	0.353477	-2.85444	0.00431132	0.0571316
TTC28-AS1	203.498	167.183	96.8025	85.694	95.9775	93.6019	123.21	-1.00859	0.335354	-3.00755	0.00263362	0.042762
AHSA2	902.018	532.345	458.723	313.463	372.18	284.878	476.685	-1.00776	0.382072	-2.63762	0.00834912	0.0839583
MSTO2P	180.782	192.7	80.8354	136.675	55.0586	102.71	124.21	-1.0071	0.471396	-2.13642	0.0326451	0.187795
ARSJ	769.507	656.412	231.99	263.305	604.054	322.83	474.1	-1.0064	0.472116	-2.13169	0.0330326	0.189318
ZWILCH	1132.02	1760.7	495.979	608.659	640.711	1141.07	962.606	-1.00625	0.441022	-2.28164	0.0225107	0.150062
CHCHD6	708.931	651.133	193.669	426.115	365.36	374.444	452.692	-1.00386	0.402791	-2.49227	0.0126931	0.107513
MICAL1	1401.77	1171.16	580.073	673.619	812.059	501.961	856.19	-1.00346	0.323674	-3.10023	0.00193373	0.0359872
TMEM256	1049.67	1129.8	344.824	591.391	748.975	494.371	725.923	-1.00131	0.389191	-2.5728	0.010088	0.0935479
DTYMK	1104.57	1737.82	382.081	482.029	908.389	1074.27	947.61	-1.00036	0.507626	-1.97067	0.0487617	0.233521
FXYD5	3882.56	3934.96	9256.58	10156.9	7326.69	4546.09	6516.71	1.0007	0.393395	2.54376	0.0109667	0.0982145
CLDN15	93.7039	71.2727	146.833	172.855	90.0102	256.035	137.868	1.00109	0.507301	1.97337	0.0484538	0.232918
MTMR9	575.474	498.909	1047.38	1476.98	958.685	823.791	896.286	1.00277	0.349209	2.87156	0.00408453	0.0552768
C7orf43	370.083	416.197	802.547	816.694	921.176	612.78	655.996	1.00312	0.302984	3.31079	0.00093033	0.0215699
VPS9D1	234.733	167.183	317.148	570.012	384.115	345.601	335.882	1.00695	0.391672	2.57091	0.0101433	0.093874
GABARAP	3060.05	3350.7	6943.49	8985.97	5902.2	3944.93	5363.97	1.00744	0.390806	2.57785	0.00994159	0.0928469
FKBP1AP1	70.9878	90.6307	274.569	126.808	139.454	113.337	135.381	1.0096	0.504426	2.00149	0.0453398	0.224553
RET	33.1276	21.9977	58.4815	47.0472	58.4685	61.7226	46.2242	1.01011	0.4871	2.07373	0.0381047	0.203638
CFAP58	33.1276	32.5567	60.6104	47.8695	80.6329	79.9394	55.2061	1.01127	0.485285	2.08386	0.0371727	0.201279
LGALS3	4228.03	3556.59	8698.8	11468.4	6580.78	4658.42	6531.26	1.01232	0.419711	2.41193	0.0158682	0.122412
TNKS1BP1	3436.75	2995.21	7627.94	6269.18	6677.11	5377.98	5396.78	1.01244	0.275903	3.66955	0.00024298	0.00873536
ZNF91	265.021	206.779	339.502	681.019	481.297	403.287	395.568	1.01254	0.399034	2.53748	0.0111653	0.09953
RHOF	317.079	249.014	764.226	413.781	591.267	520.178	475.341	1.01378	0.368315	2.75247	0.00591469	0.0681014
ABHD15	182.675	212.058	504.495	412.958	390.935	289.432	331.509	1.01524	0.351826	2.88563	0.00390632	0.0538184
ZBTB47	524.363	295.65	491.722	842.184	914.356	1074.27	689.841	1.01693	0.437386	2.32502	0.0200711	0.140544
ATP6AP1	1953.58	1773.02	5034.89	4542.41	3046.4	2498.22	3140.84	1.02055	0.385106	2.65005	0.00804792	0.0822777
CMTM3	348.313	710.967	921.768	946.613	985.112	1450.75	893.337	1.02058	0.412053	2.47683	0.0132556	0.110012
SLC12A6	353.046	315.888	623.716	963.058	418.214	712.972	563.899	1.02079	0.407853	2.50285	0.0123199	0.105611
POLR2J4	53.0042	51.0348	95.738	111.184	63.5834	157.361	88.0676	1.02191	0.497397	2.05451	0.0399263	0.208773
SLC38A9	448.643	498.029	695.036	1426.82	826.551	901.212	798.798	1.02287	0.387782	2.63774	0.00834604	0.0839583
SUSD6	520.577	554.343	1016.51	1182.61	722.549	1453.79	907.811	1.02325	0.368343	2.77797	0.00546989	0.0654822
TET3	285.844	228.776	456.594	440.916	442.083	760.032	435.124	1.0243	0.379667	2.69788	0.0069782	0.0749788
IRGQ	360.618	398.599	1071.86	562.612	894.749	562.684	641.27	1.02463	0.397941	2.57484	0.0100287	0.0933471
EDF1	3710.29	4192.77	11865.6	9455.49	5637.08	5209.48	6677.87	1.02502	0.428895	2.3899	0.0168529	0.12697
RECK	147.655	146.065	425.724	310.174	205.947	257.553	248.27	1.02566	0.406559	2.52278	0.0116431	0.102651
RNF216P1	414.569	423.236	1061.21	489.43	942.488	923.983	708.57	1.0261	0.396263	2.58944	0.0096131	0.0907217
ZNF823	156.173	149.585	283.085	369.378	266.473	330.42	258.602	1.02656	0.316079	3.24779	0.00116306	0.0252785
ZFHX4	44.4857	40.4758	71.2551	121.052	86.6003	69.3129	71.6136	1.02684	0.463918	2.2134	0.0268698	0.167501
TFPT	243.251	304.449	477.883	685.953	483.855	596.081	464.662	1.0319	0.32291	3.19562	0.00139531	0.0288967
MARVELD2	113.58	117.908	270.311	161.343	205.947	315.239	196.805	1.03218	0.405744	2.54393	0.0109613	0.0982145
C8orf58	453.375	423.236	627.974	1105.31	1118.1	737.261	743.626	1.03294	0.370278	2.78963	0.00527687	0.0643566
SASH1	327.49	277.171	755.711	667.863	473.625	583.937	513.716	1.03491	0.327535	3.15969	0.00157937	0.0314208
DDX58	405.104	502.428	1218.76	765.713	955.275	784.321	771.35	1.03553	0.3368	3.07461	0.00210781	0.0375141
TNK1	168.478	205.019	412.951	422.003	274.145	427.576	317.779	1.03594	0.346532	2.98945	0.00279477	0.0440311
SMCR8	550.865	636.175	1490.2	1125.05	997.046	1260.99	1009.47	1.03601	0.300933	3.44268	0.00057599	0.0157999
B3GNT8	72.8808	71.2727	131.93	243.57	115.584	102.71	122.408	1.03783	0.495044	2.09643	0.0360441	0.198887
CDH1	6389.85	6047.62	16691.9	14570	10489.4	9381.12	10594.4	1.03949	0.346784	2.99753	0.00272179	0.0436981
TMCC1	933.253	850.872	1425.26	2465.35	1890.44	1560.05	1520.29	1.04055	0.338514	3.07388	0.00211293	0.0375141
UBXN7	330.33	275.412	1089.95	497.652	377.295	532.323	516.578	1.04137	0.490211	2.12433	0.0336424	0.191087
CYTH1	652.141	585.14	891.963	2079.7	1046.49	1077.31	1054.87	1.04153	0.431765	2.41225	0.0158542	0.122403
KDM3A	477.038	504.188	1312.43	1128.34	757.5	846.562	837.092	1.04236	0.347266	3.00163	0.00268541	0.0433726
IRF6	9443.27	7138.71	16245.9	25182.3	7291.74	19602.2	14150.1	1.04266	0.495945	2.10237	0.0355208	0.197497
ABCA1	450.536	405.638	403.37	1150.54	1026.88	952.826	731.048	1.044	0.46543	2.24308	0.0248914	0.159528
CCDC142	101.276	105.589	131.93	222.191	164.176	341.046	177.118	1.04507	0.482788	2.16466	0.0304137	0.179153
TMEM127	841.442	1056.77	2485.48	2200.58	1638.11	1517.55	1622.74	1.04605	0.340287	3.07402	0.00211199	0.0375141
CYP27A1	47.3252	41.3557	120.221	123.519	67.8457	57.1684	75.6557	1.0472	0.52262	2.00375	0.0450965	0.223729
PANK3	1388.52	1059.41	3981.06	2041.06	2090.78	2013.95	2095.21	1.04811	0.409798	2.55763	0.0105388	0.0961906
XKR8	211.07	206.779	751.453	279.75	233.226	468.564	357.89	1.04828	0.531759	1.97135	0.0486839	0.233455
LOC654342	425.927	462.832	553.461	1647.19	761.763	717.526	760.866	1.04906	0.495048	2.1191	0.0340818	0.192715
RNASEL	92.7574	102.949	123.414	310.997	236.636	140.662	167.319	1.04933	0.498752	2.10392	0.0353854	0.197031
MXD4	844.281	644.974	840.868	1852.76	2240.81	1232.15	1275.39	1.04954	0.457996	2.29159	0.0219292	0.147862
KRT17	152688	129824	372200	318741	151758	327027	242039	1.04978	0.417671	2.51341	0.0119569	0.104334
SKIL	813.047	621.216	2050.11	1575.65	1220.4	1100.08	1229.5	1.05118	0.372751	2.82005	0.00480161	0.0611695
EPHB3	484.61	242.855	703.551	750.09	492.38	1075.79	624.296	1.05215	0.454045	2.31728	0.0204883	0.142418
HDX	74.7738	105.589	193.669	297.84	142.864	116.373	154.602	1.05333	0.501819	2.09902	0.0358149	0.198353
ADGRL2	525.31	539.385	1086.76	1139.02	732.778	1470.49	915.041	1.05458	0.363356	2.90233	0.003704	0.0521995
SLC25A13	526.256	932.704	2076.72	1166.16	1673.91	1156.25	1254.75	1.05664	0.415043	2.54586	0.0109009	0.0982043
EPS8L1	909.59	612.417	1106.99	2123.28	1319.28	1787.76	1309.3	1.0572	0.391985	2.69704	0.00699591	0.0750354
PXDN	4031.16	3510.84	8939.37	10185.7	6887.67	5381.02	6488.7	1.05742	0.35613	2.96918	0.00298595	0.0456645
SSH2	306.667	395.079	657.779	907.144	674.81	685.647	603.938	1.05817	0.310484	3.40812	0.00065411	0.0171427
CDIPT	1365.8	1112.21	2969.81	3257.2	2025.13	2074.68	2133.56	1.05891	0.341995	3.09626	0.00195978	0.0361635
OSBPL3	1439.63	1548.64	2236.39	5368.79	2421.54	2437.49	2574.83	1.0602	0.452885	2.34098	0.019233	0.137172
NIPAL3	1355.39	1318.98	2258.74	4558.03	2675.58	1663.28	2304.42	1.06038	0.449096	2.36114	0.018219	0.133045
TAF11	492.182	567.542	929.22	1589.63	904.979	1010.51	915.094	1.06423	0.361819	2.94134	0.00326799	0.0482898
STOML1	176.05	272.772	590.717	533.832	452.313	303.095	387.547	1.06472	0.407623	2.61202	0.00900093	0.0869607
AAK1	592.511	664.332	1448.68	1338.01	1283.48	1192.68	1086.03	1.06525	0.252428	4.22003	2.44e-05	0.00166612
BTN2A1	446.75	280.691	1121.89	720.488	543.528	664.394	629.04	1.06659	0.419069	2.54515	0.0109232	0.0982145
SYNJ1	167.531	212.058	465.11	267.416	403.722	460.974	328.885	1.06803	0.37297	2.86359	0.00418867	0.0558898
RAB30	146.708	123.187	185.154	470.517	292.047	187.722	233.639	1.07111	0.498342	2.14934	0.0316073	0.183413
CCDC97	347.367	463.712	971.798	1044.46	708.057	687.165	703.177	1.07138	0.343062	3.123	0.00179017	0.0342306
PPP2R5B	669.178	587.78	1801.02	1495.07	799.272	1194.2	1090.5	1.07228	0.400435	2.67779	0.00741086	0.078092
HBP1	1123.5	713.607	1933.02	2883.06	1390.89	1522.1	1593.78	1.07257	0.420296	2.55194	0.0107126	0.0969941
MIER3	403.211	333.486	1111.24	655.529	545.233	791.912	639.519	1.07292	0.389681	2.75332	0.00589944	0.0680806
ZNF329	183.622	173.342	372.501	421.181	400.312	309.167	309.437	1.073	0.301394	3.56012	0.00037068	0.0117994
PDRG1	418.355	497.149	1053.76	985.26	685.892	1133.48	795.066	1.0732	0.331129	3.24103	0.00119099	0.025775
SGK223	555.598	552.583	833.417	1174.38	1206.76	1464.41	963.942	1.07645	0.330402	3.258	0.00112199	0.0246307
GAREM	133.457	98.5499	125.543	374.312	179.52	303.095	201.829	1.07716	0.528319	2.03884	0.0414661	0.21332
SCNM1	467.573	638.814	1233.66	1035.42	901.569	1505.4	963.156	1.07735	0.346516	3.10908	0.00187671	0.0352264
DLX5	40.6997	26.3973	55.2881	54.4477	79.7804	98.1561	58.5449	1.07808	0.519283	2.07609	0.0378859	0.203108
ZNF703	443.91	467.232	339.502	1237.7	1251.08	1025.69	793.603	1.07949	0.533759	2.02243	0.0431323	0.218363
DTX3L	532.882	690.729	1788.25	1054.33	1250.23	1086.42	1066.56	1.08056	0.354728	3.04617	0.00231773	0.0396114
SPATA2L	169.424	129.347	460.852	306.885	174.405	325.866	260.547	1.0808	0.462377	2.33748	0.0194141	0.137711
APBA3	221.482	284.211	681.198	644.017	338.081	480.708	441.033	1.0815	0.402652	2.68595	0.00723235	0.0766318
TRIM38	357.778	520.027	842.997	1218.79	982.554	673.503	765.357	1.08185	0.371036	2.91574	0.00354841	0.0511068
LYPLA2	1664.9	2062.51	4240.79	4471.69	3674.68	3398.43	3251.58	1.08214	0.276403	3.91508	9.04e-05	0.00444585
SUPT6H	1471.81	1704.38	3318.96	4406.73	2591.18	3143.39	2772.16	1.08302	0.32347	3.34812	0.00081361	0.0197007
GJB4	827.244	885.189	2380.09	1618.41	1037.97	2229.52	1495.82	1.08399	0.411497	2.63427	0.00843185	0.0840929
CCDC28B	173.21	208.539	664.166	352.11	190.603	416.95	333.68	1.08463	0.517963	2.09404	0.0362566	0.199432
ZNF136	60.5762	67.753	123.414	199.168	96.83	128.517	112.126	1.08621	0.449234	2.41792	0.0156097	0.121374
PLD1	317.079	254.294	460.852	671.152	869.175	426.058	499.185	1.08629	0.411867	2.63748	0.00835242	0.0839583
KIAA1467	101.276	133.746	211.765	306.885	292.047	189.24	205.243	1.08652	0.38565	2.81737	0.00484189	0.0613426
SHROOM2	206.338	264.853	277.763	540.411	610.874	576.346	412.181	1.08675	0.422724	2.57083	0.0101454	0.093874
CD24	11554.9	11140.5	18155.6	29987.6	27104.2	21232.6	19862	1.08781	0.318782	3.41239	0.00064396	0.0170818
MTF1	438.231	435.555	1220.88	348.821	884.519	1267.07	765.263	1.08838	0.527735	2.06237	0.0391725	0.206385
CHD7	391.853	402.999	1028.22	804.36	655.203	899.694	696.471	1.08932	0.3107	3.50601	0.00045487	0.0134708
NAA60	832.923	802.477	1732.9	1882.36	1794.97	1553.98	1432.68	1.09003	0.244317	4.46153	8.14e-06	0.00071458
ACVR2B	202.552	151.344	514.075	204.923	231.521	562.684	310.6	1.09088	0.532405	2.04897	0.0404654	0.210798
ITGB8	825.351	653.773	1025.02	949.08	2608.23	1722.49	1296.74	1.09096	0.487862	2.23621	0.0253381	0.1613
MSI2	179.836	148.705	431.047	436.804	299.72	234.782	287.899	1.0922	0.398567	2.74032	0.00613797	0.0695196
VPS18	502.593	588.659	627.974	1923.47	1078.03	1027.21	957.407	1.09261	0.475215	2.29919	0.0214943	0.146351
HIC2	165.638	120.548	205.379	307.708	356.836	354.709	251.219	1.09331	0.388779	2.81217	0.00492085	0.0619832
SLC27A4	875.516	984.619	1674.35	3096.85	1413.91	1755.88	1632.94	1.09347	0.405646	2.69563	0.00702565	0.0750354
SUPT5H	1908.15	1925.24	4619.74	5464.18	3152.96	3137.32	3367.35	1.09457	0.354239	3.08993	0.00200202	0.0365896
NSF	727.861	797.198	1656.25	2258.14	1348.27	1254.92	1339.86	1.09511	0.353088	3.10152	0.00192531	0.0359575
PSAP	15590.8	12037.2	32829.3	42111.2	26546.7	16582.8	24282.4	1.09543	0.425544	2.57419	0.0100474	0.0933788
TSPAN6	393.746	797.198	2026.69	1326.5	852.125	890.586	1047.22	1.09621	0.49628	2.20885	0.0271851	0.168159
FBXO2	1486.96	742.644	4248.24	2319.81	1609.13	1368.78	1962.01	1.09775	0.544803	2.01494	0.0439111	0.220334
IKBKE	160.906	315.888	852.578	483.674	305.687	407.841	420.512	1.10116	0.518883	2.12218	0.0338227	0.191744
ANAPC2	342.634	455.793	879.189	1165.34	651.793	732.707	703.992	1.1014	0.366302	3.00681	0.00264006	0.0428211
PSEN1	1446.26	1378.82	2929.36	4158.41	2906.6	2130.84	2491.13	1.10157	0.352018	3.1293	0.00175226	0.0339219
ZNF416	123.045	125.827	230.926	342.243	264.768	233.264	219.429	1.10325	0.343215	3.21446	0.0013069	0.0275043
MFAP3L	95.5969	153.104	277.763	394.046	210.21	189.24	219.41	1.10352	0.454961	2.42552	0.0152865	0.119653
CHIC1	207.284	154.864	279.892	595.503	292.047	392.661	319.792	1.1046	0.439805	2.51157	0.0120194	0.104624
CASZ1	303.828	227.017	487.464	888.232	274.998	638.587	469.437	1.10638	0.502015	2.20387	0.0275334	0.169137
SIPA1L2	76.6668	63.3535	127.672	116.94	97.6825	266.661	124.246	1.10639	0.532569	2.07746	0.0377588	0.202666
KDM4B	495.021	365.162	676.94	1298.55	846.158	886.032	760.726	1.10704	0.377645	2.93144	0.00337393	0.049519
ZFAND2A	283.951	277.171	748.259	610.304	405.427	665.912	497.921	1.11162	0.357337	3.11086	0.00186545	0.035058
ATP6V0A1	890.66	878.15	2249.16	2055.04	1761.72	1584.34	1569.26	1.11237	0.281943	3.94537	7.97e-05	0.0040299
BNIP3L	1812.55	1224.83	3431.79	5512.69	1845.26	2369.18	2698.8	1.11493	0.495162	2.25165	0.0243441	0.156943
MFSD11	258.395	200.619	774.871	499.297	422.476	293.986	407.691	1.11511	0.45709	2.43958	0.0147042	0.116467
ZC3HAV1	679.59	1102.53	1934.08	2101.91	1617.65	2073.16	1584.24	1.11531	0.32557	3.42572	0.00061318	0.0164365
KLHL28	354.939	254.294	1031.41	817.516	292.047	501.961	541.444	1.11545	0.535658	2.08239	0.0373068	0.201286
CENPT	588.725	773.44	1615.8	1944.85	1183.74	1160.8	1210.64	1.11551	0.356698	3.12732	0.00176408	0.0339892
FICD	18.9301	29.037	73.3841	47.0472	36.3041	55.6503	42.8088	1.1163	0.562043	1.98615	0.0470169	0.228845
KLF6	8145.61	5711.49	18430.2	18116.5	11705	11961.8	12344.5	1.11942	0.357798	3.12864	0.00175615	0.0339219
LATS2	564.116	564.902	1707.35	1319.92	993.637	896.658	1007.18	1.12219	0.36928	3.03885	0.00237482	0.0402605
NAGPA	215.803	256.934	441.691	694.175	390.935	535.359	421.899	1.12252	0.36439	3.08056	0.0020661	0.03725
GNPTG	524.363	504.188	1395.46	1538.65	774.55	773.695	917.9	1.12301	0.416802	2.69435	0.0070525	0.0751955
KRT19	18660.3	20126.2	38395.4	42356.2	34167	54080.5	34630.4	1.12333	0.301536	3.72537	0.00019503	0.00761711
PTPN14	1769.96	1512.56	3606.37	3723.43	3867.34	3110	2931.03	1.12377	0.254534	4.41501	1.01e-05	0.00082528
ZNF79	89.9178	121.428	183.025	330.731	217.029	193.794	188.737	1.12553	0.413843	2.71969	0.00653422	0.0718594
C11orf95	227.161	178.622	305.439	720.488	263.916	486.781	363.151	1.12781	0.494511	2.28066	0.0225688	0.150187
CUEDC1	561.277	443.474	722.712	1558.38	1344	767.623	898.996	1.128	0.435582	2.58963	0.00960799	0.0907217
PHLDB3	245.144	186.541	441.691	425.292	326.999	699.31	386.913	1.12828	0.412274	2.73672	0.0062055	0.0698187
MFSD9	123.045	140.786	357.598	426.937	146.274	227.192	236.389	1.13027	0.504052	2.24237	0.0249375	0.15969
GLMP	595.351	642.334	937.735	1941.56	1186.3	1364.22	1110.67	1.13252	0.37856	2.99164	0.00277479	0.0440099
TRIM2	357.778	262.213	449.143	1061.73	767.73	442.757	556.309	1.13352	0.472454	2.39922	0.0164302	0.12477
MPP5	1024.12	1068.21	4060.9	1549.34	1972.28	1605.59	1879.49	1.13413	0.47563	2.38449	0.0171028	0.127803
TNFSF12	171.317	107.349	564.106	268.238	189.75	204.421	250.28	1.13447	0.553905	2.04813	0.040547	0.211008
AHDC1	747.738	676.65	1996.88	1478.62	1424.14	1358.15	1279.78	1.13467	0.299632	3.78689	0.00015254	0.00645631
PAOX	76.6668	55.4343	197.927	195.879	80.6329	108.783	118.637	1.13584	0.527134	2.15474	0.0311818	0.181634
FEM1C	619.013	519.147	1209.18	1698.17	943.34	1154.73	1023.35	1.13613	0.347518	3.26928	0.00107822	0.0238757
AP5Z1	697.573	550.823	1166.6	1936.63	1216.99	1172.95	1123.01	1.13721	0.35605	3.19397	0.00140332	0.0288967
TRIM22	1017.49	1135.96	2800.56	2195.64	1508.53	2982.48	1939.53	1.13841	0.370641	3.07145	0.00213022	0.0376185
C3orf62	80.4528	79.1919	237.313	161.343	124.962	186.204	144.328	1.14337	0.408457	2.79925	0.00512212	0.0633143
CIDECP	88.9713	84.4713	172.38	262.483	139.454	195.312	156.595	1.14371	0.404577	2.82694	0.00469952	0.0602669
RRAGC	1334.57	1289.07	2702.63	3600.09	2740.36	2552.87	2369.35	1.14381	0.280491	4.07788	4.54e-05	0.0027125
TIGAR	1162.31	1458.89	3166.74	2878.13	2492.29	3052.31	2367.86	1.14384	0.269617	4.24248	2.21e-05	0.00157785
RP2	572.635	570.181	1395.46	1598.67	1346.56	712.972	1032.16	1.14452	0.397663	2.87812	0.00400057	0.0544832
SYNGR1	68.1483	65.9932	98.9314	261.66	119.847	114.855	120.989	1.14479	0.533128	2.1473	0.0317695	0.184075
ZNF543	51.1112	50.1548	164.929	85.694	79.7804	122.445	91.7691	1.14614	0.48132	2.38125	0.017254	0.128569
SPATA18	323.704	276.292	691.842	898.921	493.232	574.828	542.553	1.14661	0.362686	3.16145	0.00156987	0.0313133
TAB3	877.409	1036.53	1622.19	3155.24	1820.54	1886.44	1732.47	1.14788	0.378625	3.03172	0.00243167	0.0407833
DOPEY2	256.502	206.779	970.734	425.292	277.555	385.07	419.739	1.14931	0.545788	2.10577	0.0352243	0.196492
FAM50A	976.792	927.425	2888.91	2115.06	1504.27	1953.23	1727.03	1.15107	0.351418	3.27551	0.00105471	0.0235598
PHACTR2	557.491	622.976	1016.51	1962.12	910.094	1358.15	1070.64	1.1512	0.405732	2.83733	0.00454921	0.0593066
CERCAM	2547.99	1859.25	5903.5	5876.96	4722.37	3078.12	3997.45	1.15145	0.379408	3.03486	0.00240645	0.0405438
SH2D4A	355.885	450.514	903.672	972.926	628.776	1084.9	732.195	1.15221	0.345264	3.33718	0.00084632	0.020268
NCEH1	459.054	682.81	1456.13	1930.87	808.649	882.995	1036.17	1.15233	0.46262	2.49088	0.0127428	0.107746
TRIML2	195.926	185.661	275.634	322.508	332.966	773.695	347.148	1.15414	0.508028	2.2718	0.0230984	0.152483
GPR143	38.8066	32.5567	58.4815	93.0945	70.4032	99.6742	64.9194	1.15414	0.468653	2.46267	0.0137905	0.112616
WDR81	447.696	489.23	670.553	1373.37	1059.28	1071.24	851.311	1.15458	0.371108	3.11118	0.0018634	0.035058
EIF4EBP2	1052.51	1328.66	2208.71	2849.35	2973.09	2583.23	2165.34	1.15586	0.282963	4.08483	4.41e-05	0.00264289
FLCN	422.141	281.571	987.765	819.983	541.823	790.394	640.03	1.15609	0.375771	3.07657	0.00209396	0.0375141
CCDC96	18.9301	21.1178	33.9986	62.6704	45.6813	38.9516	36.3083	1.15681	0.563029	2.05461	0.0399163	0.208773
RNFT1	172.264	208.539	278.827	616.06	288.637	520.178	346.834	1.15804	0.458404	2.52624	0.0115292	0.101941
CEACAM1	208.231	231.416	421.466	933.457	413.952	199.866	400.815	1.16176	0.584595	1.9873	0.0468894	0.228378
TICAM1	1059.14	986.379	3158.22	1830.56	1604.86	2580.19	1869.31	1.16423	0.376746	3.09023	0.00199999	0.0365896
GDPD3	33.1276	29.037	69.1262	78.2936	42.2714	93.6019	56.993	1.16439	0.521339	2.23347	0.0255182	0.162117
BCL6	290.577	211.178	736.55	578.235	334.671	605.19	458.817	1.16521	0.414153	2.81348	0.00490084	0.061872
CLIP1	1646.92	1377.06	4616.55	2883.89	3488.84	2584.75	2765.75	1.1661	0.347279	3.35783	0.00078557	0.0192352
JUN	2617.08	2176.02	5450.03	6802.84	3924.45	5361.29	4388.03	1.1677	0.325917	3.5828	0.00033993	0.0110507
C1QTNF1	831.977	660.812	2186.36	2296.78	1500.86	729.671	1367.16	1.16883	0.495324	2.35973	0.0182882	0.133123
GPATCH3	162.799	216.458	389.532	472.162	384.115	467.046	348.102	1.17111	0.309753	3.78078	0.00015634	0.00656226
ARHGEF40	760.042	559.622	2208.71	1881.54	974.03	884.514	1210.83	1.17194	0.478198	2.45075	0.0142559	0.114519
ZNF286B	46.3787	56.3142	139.381	100.495	103.65	123.963	94.447	1.17203	0.393714	2.97686	0.00291221	0.0450817
DNAJA1	2023.62	4102.14	8533.81	6156.53	5211.7	7715.8	5623.35	1.17234	0.403508	2.90537	0.00366818	0.0519427
CTSB	8284.75	6987.36	13418.7	32042.5	11948	11442.7	14020.1	1.17257	0.501164	2.33968	0.0193	0.137284
DENND1B	259.342	285.091	685.455	601.259	788.189	389.625	500.91	1.17775	0.380357	3.09643	0.00195867	0.0361635
MAL2	2974.86	2074.83	5984.4	7110.37	2592.03	7164.75	4649.62	1.17775	0.470891	2.50112	0.0123803	0.105675
GCH1	158.066	228.776	725.905	543.7	163.323	321.312	356.264	1.17812	0.594123	1.98295	0.0473731	0.229964
SPTAN1	4397.46	3675.38	8882.95	14852.1	6103.39	6754.87	7443.77	1.18037	0.438164	2.69389	0.00706229	0.0752474
NECAP2	1369.59	1563.6	3459.47	4604.08	2733.54	2502.77	2704.93	1.18069	0.35634	3.31338	0.00092177	0.0214364
AMOTL2	2681.44	2321.2	10530.8	5464.18	2363.57	4332.04	4614.95	1.18111	0.558459	2.11494	0.0344352	0.193789
TYMP	880.248	627.375	2038.4	815.872	1742.11	2252.29	1392.13	1.18248	0.463536	2.551	0.0107414	0.0971226
AFAP1L2	1340.25	1577.68	5206.27	3401.1	2626.98	2023.06	2695.31	1.18351	0.43734	2.70614	0.006807	0.0736574
FAM13B	383.334	277.171	778.064	651.417	604.907	972.561	610.659	1.18399	0.349065	3.39189	0.00069413	0.0178245
SLC4A2	1207.74	1384.98	3298.73	2904.44	2595.44	2991.59	2396.57	1.18446	0.255321	4.6391	3.5e-06	0.00037066
TAPBP	2115.44	2108.26	8246.4	3970.11	3849.44	3157.06	3907.2	1.18603	0.45456	2.60919	0.00907561	0.0873614
KBTBD8	70.0413	140.786	175.573	161.343	296.31	331.938	195.415	1.18664	0.502815	2.36	0.0182749	0.13309
CSRNP1	225.268	310.608	939.864	663.751	407.984	432.13	496.018	1.1872	0.455064	2.60887	0.00908413	0.0873614
KAT2B	148.601	129.347	113.834	289.618	459.133	407.841	257.479	1.18826	0.567235	2.09483	0.0361865	0.199312
ARMCX4	49.2182	56.3142	137.252	163.81	70.4032	113.337	97.8058	1.1894	0.484626	2.45426	0.0141173	0.113791
VNN1	14.1976	36.9562	64.8683	53.6254	61.8784	57.1684	47.5324	1.18991	0.558759	2.12955	0.0332085	0.189525
NSG1	645.515	575.461	2905.94	1025.55	842.748	811.646	1133.89	1.19292	0.582372	2.04838	0.0405228	0.210953
SLC35D2	704.199	754.082	1487	2465.35	1504.27	1212.42	1353.97	1.19295	0.37871	3.15003	0.00163254	0.0322269
ZNF365	201.605	249.894	238.377	630.86	448.903	752.442	419.764	1.19387	0.500405	2.38581	0.0170416	0.127473
SERTAD1	270.7	390.68	971.798	620.171	655.203	788.875	615.655	1.19609	0.350911	3.40853	0.00065314	0.0171427
ATP6V0E1	2418.32	2957.38	6098.3	9706.28	5395.83	3445.49	5003.01	1.19675	0.447823	2.67237	0.00753168	0.0787656
PTTG1IP	4213.83	4238.52	11833.7	14945.8	6861.24	5125.99	7869.26	1.19733	0.478035	2.5047	0.0122555	0.105367
RSC1A1	115.473	120.548	255.409	242.748	223.849	368.372	220.483	1.19951	0.363504	3.29985	0.00096738	0.0221404
RNF122	59.6297	55.4343	102.125	146.542	101.945	183.168	107.557	1.20017	0.440458	2.72482	0.00643369	0.0711805
ARHGAP31	236.626	203.259	489.593	866.03	298.867	369.89	410.127	1.20084	0.495578	2.42311	0.0153882	0.120264
STX12	943.664	1040.05	2762.24	3133.03	1905.79	1323.23	1850.75	1.20128	0.419538	2.86334	0.00419201	0.0558898
GATSL2	112.634	146.945	198.992	430.226	248.571	319.794	242.277	1.20167	0.432654	2.77743	0.005479	0.0654822
RGPD5	1213.42	845.593	3344.51	3216.91	1241.71	1679.98	1923.1	1.20305	0.491701	2.4467	0.014417	0.115571
TACSTD2	9515.2	6894.97	11133.2	24610	16782.4	23060.4	15332.1	1.20346	0.411074	2.9276	0.00341585	0.0498956
GIPC1	5537.99	5022.52	7334.15	21655.5	11358.9	8386.79	9882.07	1.20625	0.489722	2.46313	0.0137729	0.112533
ZNF433	64.3622	80.9517	105.318	197.523	171.848	202.903	136.568	1.21235	0.432027	2.80618	0.00501323	0.0627846
LOC653602	88.9713	57.1941	141.51	135.853	113.88	292.468	137.729	1.21379	0.528234	2.29782	0.0215719	0.146422
EPB41L4A	141.976	136.386	454.465	430.226	275.85	133.072	261.412	1.21444	0.535644	2.26725	0.0233748	0.153423
FNDC3B	1352.55	1329.54	4930.57	2407.79	2883.58	2252.29	2525.47	1.21717	0.411	2.9615	0.00306147	0.0465436
LOC100506639	25.5556	27.2772	80.8354	53.6254	50.7962	64.7587	49.8914	1.21802	0.488725	2.49224	0.0126941	0.107513
PDK2	169.424	135.506	492.786	334.843	266.473	328.902	287.406	1.21883	0.382767	3.18426	0.00145126	0.0295514
DENND2C	175.103	139.906	192.605	634.972	208.505	433.648	296.873	1.21883	0.566864	2.15013	0.0315446	0.183256
LOC645166	422.141	492.749	608.813	1837.96	845.305	972.561	862.671	1.2199	0.486013	2.51002	0.0120725	0.104745
KIAA1211L	106.955	69.5129	187.283	158.876	176.963	304.613	166.784	1.22027	0.443199	2.75331	0.00589952	0.0680806
COMMD9	443.91	682.81	690.778	1975.28	1287.74	1301.98	1063.17	1.22093	0.468477	2.60616	0.00915632	0.0877768
MAP3K9	442.964	371.322	777	1042.82	1033.7	946.754	768.51	1.22168	0.288137	4.23993	2.24e-05	0.00158158
C10orf32	212.017	234.056	462.981	658.818	443.788	520.178	421.39	1.22301	0.319307	3.83019	0.00012804	0.00578802
ZFHX3	486.503	393.32	1560.45	826.561	795.862	928.537	831.289	1.22305	0.397995	3.07304	0.0021189	0.0375141
CDKN1B	616.174	568.422	1476.36	1421.06	962.095	1676.94	1119.59	1.22313	0.332194	3.68198	0.00023143	0.00847954
VRK3	452.429	490.99	1366.72	1213.03	954.423	876.923	891.835	1.22441	0.318925	3.83917	0.00012345	0.00563047
ZNF707	190.247	164.543	469.368	425.292	283.523	486.781	336.042	1.22617	0.360109	3.40499	0.00066166	0.0172518
SP110	281.112	457.553	664.166	727.066	1200.79	870.851	699.673	1.22738	0.397138	3.09058	0.00199769	0.0365896
TMEM45B	157.12	109.989	254.344	385.001	133.487	483.745	253.364	1.22845	0.553196	2.22064	0.0263755	0.165499
SLC43A2	130.618	146.065	137.252	242.748	499.199	423.022	262.567	1.23022	0.555869	2.21315	0.0268875	0.167531
NACC2	403.211	370.442	615.2	1074.89	1014.95	928.537	733.954	1.23063	0.343924	3.5782	0.00034597	0.0112232
MX1	1333.62	1758.06	2648.34	2610.07	4343.02	4931.67	2936.88	1.2323	0.397459	3.10046	0.00193222	0.0359872
GDPD5	87.0783	82.7115	247.957	289.618	122.404	140.662	161.155	1.23311	0.490103	2.51601	0.0118691	0.103984
ZNF493	70.0413	65.9932	154.284	176.144	137.749	175.577	129.381	1.23347	0.346159	3.5633	0.00036622	0.0117306
MSX2	95.5969	82.7115	271.376	172.855	145.421	256.035	170.083	1.23689	0.420971	2.93819	0.00330132	0.0486882
FGF11	998.561	693.369	1174.05	2712.85	2297.93	1793.83	1611.18	1.2372	0.421642	2.93424	0.00334365	0.04917
CLTB	7893.84	8528.96	11762.4	33423.9	20007.3	12260.9	15645.6	1.23762	0.489385	2.52894	0.0114408	0.101277
MVB12B	135.35	123.187	470.432	324.975	110.47	318.275	246.532	1.23848	0.564459	2.1941	0.0282282	0.17158
RILP	90.8644	105.589	349.082	270.705	121.552	189.24	187.255	1.2385	0.502377	2.46528	0.0136906	0.11216
ARRDC2	114.527	117.028	505.56	182.722	121.552	287.914	220.967	1.23917	0.592538	2.0913	0.0365013	0.199965
BAIAP2-AS1	126.831	142.545	233.055	562.612	364.508	113.337	256.565	1.2395	0.610866	2.02908	0.0424502	0.216343
PLCXD2	19.8766	25.5174	93.6091	46.225	40.5665	37.4335	43.288	1.23961	0.623529	1.98805	0.0468057	0.228294
PGF	597.244	694.249	2132.07	1874.96	482.15	1614.7	1231.98	1.2397	0.560965	2.20994	0.0271094	0.168159
FCHSD1	447.696	368.682	1441.23	1193.29	481.297	743.334	778.672	1.23988	0.489272	2.53413	0.0112728	0.10025
FTH1P3	57.7367	64.2334	152.155	237.814	83.1903	105.746	116.229	1.24045	0.536885	2.31046	0.0208627	0.143715
GDPD1	56.7902	61.5937	92.5446	272.35	65.2883	133.072	113.023	1.24262	0.633362	1.96195	0.0497687	0.236227
CDC42BPG	365.35	304.449	658.844	1001.71	766.025	746.37	639.874	1.24324	0.315234	3.94386	8.02e-05	0.0040299
ITGA5	4706.02	4281.64	13026.9	14208.2	9949.77	5390.13	8593.2	1.24396	0.437029	2.8464	0.0044217	0.0580405
FNBP1L	936.092	843.833	1544.48	4555.57	1305.64	1034.8	1702.82	1.24523	0.611507	2.03634	0.0417166	0.214248
POF1B	365.35	425.876	423.595	1682.55	575.922	1078.83	758.103	1.2476	0.569932	2.18904	0.028594	0.172567
GRIP1	111.687	83.5914	254.344	350.466	161.618	163.433	186.94	1.24869	0.470662	2.65305	0.00797669	0.0820379
BHLHB9	147.655	128.467	271.376	595.503	227.259	221.119	264.646	1.25008	0.518304	2.41186	0.0158714	0.122412
PAX8	81.3993	82.7115	292.665	187.656	135.191	169.505	157.605	1.25132	0.440968	2.83768	0.00454431	0.0592933
F8A1	231.893	284.211	766.355	735.289	440.379	518.66	495.548	1.25145	0.370982	3.37335	0.00074261	0.0185472
PPT2	613.334	476.911	1876.6	1042	1098.49	1188.13	1048.66	1.25433	0.371556	3.37587	0.00073582	0.0184934
ACP2	298.149	436.435	1165.53	851.229	821.436	670.466	706.625	1.25462	0.363639	3.45017	0.00056024	0.0155188
ZMAT3	718.396	768.161	2280.03	1828.91	1384.92	1614.7	1431.94	1.25685	0.317498	3.95859	7.54e-05	0.00385261
PIP4K2C	1804.98	1764.22	7550.23	4459.36	3360.11	1692.12	3437.92	1.25691	0.55215	2.27639	0.0228225	0.15121
PARP9	574.528	789.279	1582.81	1288.68	2072.87	1578.27	1313.82	1.25695	0.33123	3.7948	0.00014776	0.00635803
DAPK3	1255.06	993.418	3289.15	3688.07	1794.11	1986.63	2167.16	1.25813	0.411551	3.05705	0.00223529	0.0385909
ATF5	444.857	644.974	1689.25	1435.86	1107.87	986.224	1050.92	1.25891	0.364978	3.44926	0.00056212	0.0155309
HECTD3	837.656	906.307	1870.21	2897.04	1481.25	2106.56	1682.59	1.25971	0.359532	3.50376	0.00045874	0.0134708
TNRC6A	836.709	1090.21	3355.15	1210.56	1995.3	2684.94	1861.56	1.26168	0.455255	2.77136	0.00558225	0.0658218
LZTS3	282.058	172.462	341.631	1014.86	357.688	470.082	439.214	1.26337	0.547579	2.30719	0.021044	0.144497
BMI1	263.128	179.502	789.774	478.74	395.197	465.528	428.061	1.26402	0.414224	3.05154	0.00227669	0.0389973
LYPD5	116.42	129.347	147.897	468.051	336.376	231.746	237.723	1.26596	0.515917	2.4538	0.0141354	0.113791
RC3H1	387.12	400.359	1379.49	796.959	685.892	933.092	763.236	1.26723	0.381764	3.3194	0.0009021	0.021229
WFDC5	14.1976	27.2772	56.3525	73.36	32.8942	40.4697	40.1752	1.2677	0.622536	2.03635	0.0417148	0.214248
SECISBP2L	669.178	492.749	1334.78	1989.25	1048.2	1227.6	1126.38	1.2684	0.376504	3.36888	0.00075473	0.0186897
MAML3	35.0206	35.1964	143.639	77.4713	55.9111	64.7587	68.0829	1.26855	0.560791	2.26208	0.0236924	0.154304
OTUB2	141.029	150.465	187.283	617.704	390.935	210.493	282.401	1.26889	0.555391	2.28467	0.0223323	0.149328
LOC100506123	59.6297	68.6329	175.573	230.414	132.634	81.4574	124.14	1.26919	0.51212	2.4783	0.013201	0.109678
FAM63B	385.227	250.774	1415.68	597.97	450.608	605.19	616.992	1.26929	0.531288	2.38908	0.0168905	0.127128
SOX4	757.203	732.965	497.044	3193.06	1471.88	2026.1	1445.79	1.26951	0.626607	2.02601	0.0427643	0.217327
NOTCH3	357.778	113.508	368.243	687.597	321.032	902.73	457.898	1.27151	0.60587	2.09864	0.0358483	0.19842
LIMK2	2422.1	2186.58	6251.58	7428.58	5003.69	3607.92	4482.83	1.27403	0.37152	3.42924	0.00060526	0.0163101
LOC101929767	12.3045	14.9585	32.9342	46.225	26.0743	29.8432	26.4733	1.27431	0.622505	2.04706	0.0406519	0.211303
CLCN5	171.317	157.504	273.505	826.561	283.523	208.975	319.647	1.27449	0.603054	2.11339	0.0345675	0.194389
DSG3	5848.45	4072.22	4837.96	23765.5	8174.06	11245.3	9656.66	1.27514	0.599209	2.12804	0.0333336	0.189826
GPAT4	966.38	1033.01	3075.19	2166.86	2349.93	2091.37	1946.54	1.27548	0.295084	4.32242	1.54e-05	0.00118493
FOXL2	52.0577	23.7576	76.5775	99.6727	118.994	73.8671	73.5712	1.27655	0.519393	2.45778	0.0139798	0.113375
PRSS8	2755.27	1876.85	2039.46	10781	5156.29	4474.74	4513.35	1.27694	0.599882	2.12866	0.0332827	0.189678
NEXN	217.696	234.056	449.143	952.369	540.971	251.481	440.369	1.27913	0.532864	2.40048	0.0163738	0.124525
SUV420H2	218.642	122.307	481.077	417.892	350.016	410.877	332.885	1.28101	0.370424	3.45823	0.00054374	0.0151877
GUCY1B3	28.3951	34.3165	92.5446	79.9381	40.5665	96.6381	61.4831	1.28145	0.542915	2.36031	0.0182596	0.13309
TBC1D13	400.371	442.594	827.03	1648.83	740.451	884.514	823.382	1.28155	0.424988	3.0155	0.00256557	0.0421045
HLA-C	7803.92	7326.13	30468.3	20543.8	11227.6	11395.6	14793.7	1.28293	0.482516	2.65884	0.00784106	0.0812476
MANSC1	111.687	148.705	450.207	422.003	179.52	219.601	254.704	1.28419	0.502085	2.55772	0.0105362	0.0961906
OPTN	3171.73	3070.88	9155.46	11268.6	5963.58	4043.61	6111.73	1.28527	0.4558	2.81981	0.00480521	0.0611695
MMP25-AS1	48.2717	29.9169	155.348	109.54	49.9437	69.3129	76.4723	1.28559	0.604074	2.12819	0.0333212	0.189826
TOM1	288.684	301.809	626.909	1140.67	490.675	623.406	578.109	1.28571	0.426306	3.01594	0.00256185	0.0421045
ACP5	283.951	344.045	1097.41	1229.47	263.063	477.672	615.352	1.28693	0.61638	2.08789	0.0368082	0.200639
CTNS	334.116	352.844	657.779	1376.66	630.481	694.755	673.856	1.28914	0.434215	2.9689	0.00298871	0.0456645
SYNJ2BP	235.679	526.186	1187.89	1083.93	663.728	793.43	747.89	1.28959	0.449491	2.86899	0.00411786	0.0553669
NHLRC1	34.0741	44.8754	69.1262	123.519	94.2726	102.71	77.5129	1.28996	0.456235	2.82741	0.00469262	0.0602546
IDS	2410.74	2005.31	6255.84	10023.7	2349.93	2988.55	4338.43	1.29127	0.589344	2.19102	0.0284501	0.172206
ZNF267	416.462	427.636	1153.82	918.656	1017.51	1051.5	830.347	1.29309	0.257832	5.01527	5.3e-07	8.15e-05
NACAD	330.33	206.779	691.842	1160.4	343.196	444.275	528.888	1.29606	0.54763	2.36667	0.0179491	0.131658
AIM1L	425.927	214.698	1416.75	749.268	389.23	599.117	631.915	1.29841	0.567606	2.28752	0.0221653	0.148407
POLR2A	2708.89	3021.61	11842.2	4544.05	4318.3	7506.31	5656.31	1.29926	0.479864	2.70757	0.00677786	0.0734982
TMEM185A	359.671	345.804	736.55	1178.49	809.501	753.96	696.747	1.30116	0.333773	3.89834	9.69e-05	0.00462523
HES4	292.47	195.34	619.458	682.664	383.263	726.635	482.721	1.30331	0.397009	3.28283	0.00102769	0.0232279
CXADR	729.754	556.983	1559.39	2683.25	1107.87	1007.48	1273.54	1.30455	0.47618	2.73961	0.00615114	0.0695482
FNDC4	560.33	523.546	1562.58	2089.57	1061.83	650.732	1074.18	1.30695	0.490146	2.66645	0.00766572	0.0798603
FAM160A1	124.938	109.109	277.763	428.582	139.454	316.757	232.184	1.30797	0.49728	2.63025	0.00853226	0.0844606
C1orf106	674.857	645.854	2547.22	860.274	956.128	2191.57	1312.07	1.31011	0.523788	2.50123	0.0123764	0.105675
WDR45	610.495	658.172	1355.01	2281.98	1510.24	1150.17	1260.43	1.31119	0.372556	3.51943	0.00043247	0.0130846
RPS27L	2199.67	2348.48	8299.62	6842.3	3303	4187.82	4529.57	1.31487	0.443383	2.96555	0.00302147	0.0460269
TMEM79	235.679	212.938	569.428	447.494	418.214	804.056	447.385	1.31524	0.388094	3.38897	0.00070155	0.01791
PLK2	5044.86	4595.77	14261.7	10088.6	6497.23	17146	9605.12	1.31546	0.43698	3.01035	0.00260948	0.0424603
BARX2	58.6832	86.2311	132.995	134.208	189.75	271.215	144.93	1.31727	0.471223	2.79543	0.00518305	0.063668
GADD45A	4963.47	3983.35	19854.5	10860.7	4626.9	9378.08	8943.92	1.32137	0.543159	2.43274	0.014985	0.117958
AMDHD2	189.301	183.021	278.827	818.339	263.916	503.479	372.23	1.32176	0.537667	2.45833	0.0139585	0.113262
TIGD1	27.4486	33.4366	121.285	92.2722	32.8942	61.7226	60.9266	1.32281	0.635923	2.08014	0.0375124	0.201957
FOSL2	1012.76	614.177	2242.78	2663.52	1285.18	1954.75	1628.28	1.32351	0.409411	3.23273	0.00122615	0.0263493
TMEM253	15.1441	27.2772	76.5775	60.2036	47.3863	31.3613	42.4083	1.32452	0.613152	2.16018	0.030759	0.180406
LAMA2	61.5227	103.829	242.635	98.0281	172.701	322.83	166.341	1.32785	0.558216	2.37873	0.0173722	0.128975
SPAG1	277.326	467.232	1304.98	1081.47	709.761	647.695	747.493	1.32887	0.43546	3.05165	0.00227588	0.0389973
PHYHIP	48.2717	41.3557	140.446	59.3813	80.6329	175.577	90.3608	1.32968	0.570489	2.33077	0.0197657	0.139557
CTSA	1167.04	1190.52	2635.57	3375.61	2384.03	3478.89	2371.36	1.33183	0.296748	4.48809	7.19e-06	0.00064971
PHLPP2	269.754	269.252	1182.56	486.141	367.065	682.611	542.314	1.33198	0.511096	2.60612	0.00915742	0.0877768
FTH1	82863.6	49113	154515	277894	101904	130207	132749	1.33203	0.480582	2.77171	0.00557633	0.0658218
PRDM1	409.836	471.631	1162.34	1089.69	771.992	1421.91	887.316	1.33244	0.347777	3.83131	0.00012746	0.00577884
RIN3	441.071	409.158	1279.43	1296.08	835.076	875.405	855.453	1.33299	0.337731	3.94689	7.92e-05	0.00401886
TRIM21	351.153	587.78	1906.4	1102.02	962.095	766.104	945.343	1.33374	0.466561	2.85867	0.00425421	0.0564726
DCP2	583.046	512.987	698.229	2411.08	864.912	1555.5	1103.71	1.3341	0.535784	2.48999	0.0127748	0.107897
SVIL-AS1	430.659	494.509	1939.4	986.082	851.273	893.622	932.008	1.33464	0.441384	3.02376	0.0024965	0.0414159
SLC30A1	320.865	206.779	853.642	407.202	552.906	860.224	533.02	1.33863	0.441387	3.03278	0.0024231	0.0406841
PIFO	58.6832	36.0763	167.058	153.12	71.2557	90.5658	95.5432	1.33898	0.538921	2.48455	0.0129716	0.108579
EPS8L2	2513.91	2056.35	7501.27	7245.22	3979.87	4404.91	4616.34	1.33937	0.389254	3.44085	0.00057989	0.0158784
CRB3	336.955	300.929	1811.67	679.375	383.263	363.817	645.418	1.34242	0.667217	2.01196	0.0442238	0.221465
TUSC2	581.153	739.124	2067.14	1669.39	1426.7	1540.32	1336.72	1.3432	0.303131	4.43109	9.38e-06	0.00079147
TNFRSF14	280.165	247.255	923.897	688.42	561.43	508.034	534.283	1.34493	0.365703	3.67767	0.00023537	0.00856569
ALDH1A3	3000.42	4928.37	5468.13	12729.8	6681.37	15410.9	8035.91	1.34506	0.507176	2.65206	0.00800029	0.0820379
PCTP	328.437	344.925	650.328	1536.18	650.088	594.563	683.504	1.34853	0.486083	2.77428	0.00553237	0.0656749
STK40	589.672	554.343	1012.25	1865.09	1706.31	1247.33	1161.92	1.3493	0.360491	3.74296	0.00018186	0.00725508
KLHDC8B	515.844	297.409	577.944	1918.54	737.893	919.429	827.26	1.35196	0.548155	2.46639	0.0136484	0.111935
TPRG1L	1261.69	995.178	1737.15	5100.73	2760.82	1925.91	2296.33	1.35218	0.499107	2.7092	0.00674467	0.0732943
IFI30	446.75	353.724	2046.92	712.265	596.382	744.852	816.231	1.35561	0.560702	2.41771	0.0156185	0.121381
DENND5B	159.013	146.945	398.048	558.501	272.44	342.565	312.335	1.35857	0.399289	3.40247	0.0006678	0.0172692
ZNF44	94.6504	97.67	78.7064	407.202	198.275	306.131	196.523	1.35929	0.625957	2.17154	0.0298907	0.177359
ZNF818P	41.6462	63.3535	59.546	200.812	136.896	145.216	107.328	1.36011	0.5696	2.38784	0.0169479	0.127269
SESN1	502.593	432.036	1126.15	1333.9	774.55	1570.68	956.068	1.36056	0.375284	3.62541	0.0002885	0.00987646
FLJ32255	18.9301	30.7968	47.8368	76.649	75.518	58.6864	50.8195	1.36134	0.520174	2.61709	0.00886832	0.0862052
ZNF608	62.4692	43.1156	43.5789	226.303	143.716	131.554	107.873	1.36146	0.653529	2.08324	0.0372295	0.201279
GBP3	579.26	754.962	2584.47	1323.21	1927.95	1040.87	1367.87	1.36512	0.442389	3.08579	0.00203015	0.0368392
SLC38A7	475.145	518.267	1715.86	1734.35	626.219	1051.5	1019.64	1.36702	0.474601	2.88035	0.00397238	0.0543366
KIF1C	4876.39	4048.46	13013.1	17161	8682.13	7190.55	9161.36	1.36716	0.427092	3.2011	0.00136905	0.0285761
RIPK3	137.243	177.742	657.779	569.19	131.782	272.734	323.828	1.36994	0.632672	2.16532	0.0303629	0.17898
NEDD4	1157.57	945.903	3716.01	3595.15	2223.76	1355.11	2165	1.37198	0.468848	2.92628	0.00343038	0.0499645
ADM	528.149	368.682	1831.89	856.163	688.45	1274.66	924.082	1.37331	0.472432	2.90689	0.00365042	0.0518206
CROT	333.169	359.003	969.669	913.722	705.499	1008.99	714.426	1.37574	0.29426	4.67525	2.94e-06	0.00032273
VIPR1	104.115	61.5937	154.284	186.011	240.046	284.878	171.238	1.37762	0.440743	3.12568	0.00177392	0.0340857
LYNX1	163.745	81.8316	447.014	260.838	136.896	438.203	254.171	1.3801	0.576314	2.3947	0.0166339	0.125816
NBPF25P	40.6997	36.0763	71.2551	144.075	74.6656	113.337	79.4348	1.38104	0.499608	2.76424	0.00570552	0.0665964
GUSBP4	43.5392	56.3142	128.737	183.544	70.4032	142.18	103.536	1.38302	0.50845	2.72006	0.00652691	0.0718477
ANKK1	76.6668	58.9539	202.185	112.829	179.52	218.083	140.79	1.38385	0.431228	3.20909	0.00133156	0.0279463
LLGL2	1011.81	856.152	4049.19	3321.34	939.078	1450.75	1937.47	1.38506	0.591111	2.34315	0.0191217	0.136651
HCAR2	88.0248	98.5499	191.54	255.904	187.193	347.119	194.138	1.38701	0.411182	3.37323	0.00074291	0.0185472
DUSP14	2719.3	3053.29	11892.2	6945.91	5938.01	5437.19	5997.07	1.38775	0.407874	3.40239	0.00066798	0.0172692
FAM222B	1013.71	844.713	1428.46	3020.38	2904.04	2375.25	1930.51	1.38778	0.392129	3.5391	0.00040149	0.012443
TFAP2A-AS1	11.358	15.8384	30.8052	50.3363	30.3367	34.3974	28.262	1.38998	0.617302	2.2517	0.024341	0.156943
PNPLA2	657.82	582.5	1764.83	2273.76	1130.03	1342.97	1291.4	1.39184	0.379579	3.66681	0.0002456	0.00880873
ADPRH	42.5927	49.2749	223.475	122.696	56.7635	82.9755	95.7129	1.39272	0.625326	2.22719	0.0259347	0.164053
TCN2	86.1318	72.1526	289.472	371.845	70.4032	102.71	164.869	1.39396	0.697622	1.99815	0.0456999	0.225314
EPHB6	36.9136	21.9977	130.866	82.4049	26.0743	73.8671	61.4372	1.39399	0.700003	1.99141	0.046436	0.227287
CPEB2	630.371	497.149	2287.49	1801.78	696.974	1160.8	1178.51	1.39829	0.503496	2.77716	0.00548361	0.0654822
FAM63A	172.264	180.381	547.074	652.24	425.886	237.818	368.694	1.40032	0.461984	3.0311	0.00243665	0.040822
SLC46A3	357.778	359.003	358.663	1841.25	888.782	697.792	749.96	1.40048	0.6004	2.33257	0.0196708	0.139188
SLC46A1	264.075	211.178	745.066	582.346	395.197	793.43	497.965	1.40135	0.395187	3.54604	0.00039106	0.0122861
PVRL2	1550.37	1478.25	3263.61	7486.97	2564.75	2707.71	3174.69	1.40326	0.507052	2.76749	0.005649	0.0662191
INPP5K	461.894	527.066	1907.47	2007.34	768.582	558.13	1037.83	1.40541	0.571383	2.45966	0.0139069	0.113143
ALDH5A1	35.9671	21.9977	125.543	42.9359	46.5338	96.6381	61.0193	1.40625	0.647118	2.17309	0.0297733	0.177071
SMPD1	247.984	289.49	717.39	1206.45	472.773	454.901	564.248	1.40648	0.486501	2.89101	0.0038401	0.0531458
SUCO	870.783	805.117	4165.21	1930.05	1598.04	1200.27	1761	1.40738	0.525598	2.67768	0.00741345	0.078092
SYNRG	363.457	426.756	1001.6	1341.3	899.012	954.344	830.496	1.40787	0.311268	4.52302	6.1e-06	0.00057855
ZFYVE1	426.873	316.767	887.705	1476.98	722.549	863.261	781.772	1.40869	0.401714	3.5067	0.00045369	0.0134708
TNIP1	4073.75	4578.17	20580.4	8982.68	7457.12	8953.03	9103.61	1.40958	0.478016	2.94882	0.00318986	0.0478666
SESN2	737.326	723.286	2775.01	1660.35	1495.75	1837.86	1537.68	1.41037	0.35756	3.94443	8e-05	0.0040299
ZNF596	26.5021	29.9169	52.0947	102.962	71.2557	76.9032	59.3557	1.41104	0.500758	2.8178	0.00483538	0.0613426
HLA-F	358.725	411.798	1763.77	1010.75	605.759	722.081	811.563	1.41136	0.49038	2.87809	0.00400092	0.0544832
TMEM133	19.8766	39.5959	104.254	71.7154	83.1903	61.7226	62.8091	1.41533	0.519085	2.72658	0.00639953	0.0709792
MAPRE2	195.926	335.246	366.114	1571.54	442.936	460.974	561.539	1.41819	0.650881	2.17887	0.0293413	0.175065
GDNF	76.6668	40.4758	96.8025	108.718	122.404	304.613	124.363	1.42068	0.618222	2.298	0.0215616	0.146422
HSPB1	11603.2	9536.46	25006.5	32262.8	21939.9	34008.7	22392.3	1.42102	0.315201	4.5083	6.53e-06	0.0006066
RNF38	433.499	318.527	1133.6	930.168	749.828	1230.63	798.792	1.4252	0.34618	4.11693	3.84e-05	0.00234652
GM2A	3734.9	3256.55	22162.2	5247.92	7212.46	2970.33	7430.15	1.42669	0.70575	2.02152	0.0432256	0.218588
FBXW7	500.7	505.068	841.933	1971.99	971.472	1626.85	1069.08	1.4269	0.437813	3.25916	0.00111741	0.0245654
LEPROT	1937.49	1765.98	6011.01	6698.41	4569.78	2662.17	3940.22	1.42874	0.425591	3.35708	0.00078769	0.0192562
HCAR3	14.1976	28.1571	61.6749	41.2913	43.1239	87.5297	45.4124	1.4288	0.610615	2.33994	0.0192867	0.137253
RAET1G	81.3993	60.7138	111.705	113.651	100.24	445.793	151.667	1.42939	0.705697	2.02549	0.0428167	0.217456
MYOZ3	9.46504	16.7183	35.0631	43.7582	32.8942	32.8794	27.8797	1.42959	0.608117	2.35084	0.0187308	0.13474
DYSF	477.984	279.811	1514.68	1291.97	984.259	300.059	807.543	1.43203	0.608429	2.35365	0.0185901	0.134107
SLC26A2	398.478	441.715	1349.69	1380.77	1268.13	536.877	895.36	1.43208	0.449462	3.18622	0.00144145	0.0294554
NTN4	648.355	312.368	2589.8	995.127	890.487	712.972	1024.27	1.43237	0.59833	2.39395	0.0166681	0.126013
A2ML1	1827.7	1600.56	2447.16	5676.32	5123.89	5267.17	3656.55	1.43287	0.411216	3.48446	0.00049312	0.0141984
ANKRD46	333.169	239.335	456.594	995.949	730.221	913.357	610.854	1.43362	0.41753	3.43357	0.00059569	0.0162527
MPZL3	430.659	336.125	1731.83	658.818	855.535	901.212	818.447	1.43404	0.461471	3.10754	0.00188654	0.0353241
FERMT2	838.602	585.14	3709.62	1663.63	1394.3	942.2	1521.67	1.43653	0.56087	2.56126	0.0104293	0.0955332
THRB	140.083	128.467	304.374	412.958	396.902	342.565	286.975	1.43763	0.311572	4.61411	3.95e-06	0.00040483
BHLHE41	30.2881	12.3187	77.642	36.3577	78.928	40.4697	45.4174	1.43799	0.663343	2.16779	0.0301748	0.17849
LSMEM1	20.8231	14.0786	71.2551	51.9809	30.3367	38.9516	37.321	1.44014	0.620752	2.31999	0.0203414	0.141866
TIGD7	41.6462	41.3557	170.251	135.853	72.1081	75.3852	88.8498	1.44125	0.535477	2.69153	0.00711261	0.0756253
SPNS1	928.52	842.953	2391.8	3207.04	1666.24	2360.07	1898.86	1.44142	0.349861	4.11997	3.79e-05	0.00232824
SPPL2A	464.733	484.83	2526.99	1203.16	854.683	579.383	1018.38	1.44244	0.579011	2.49121	0.0127309	0.107705
HLA-J	22.7161	20.2379	101.06	55.27	45.6813	34.3974	45.9772	1.44258	0.628737	2.29441	0.0217671	0.147289
ACER2	32.1811	41.3557	120.221	83.2272	63.5834	139.144	79.3687	1.44543	0.508228	2.84406	0.00445426	0.0583176
STS	56.7902	85.3512	251.151	167.921	170.996	189.24	152.992	1.44614	0.395896	3.65282	0.00025938	0.009195
COL1A2	136.297	61.5937	78.7064	322.508	266.473	415.432	212.918	1.44745	0.661238	2.18899	0.0285974	0.172567
ZNF821	47.3252	66.8731	170.251	172.855	132.634	151.288	122.954	1.44761	0.376783	3.84202	0.00012203	0.00558218
PARP12	556.544	804.237	3749.01	1039.53	1097.64	1567.64	1468.52	1.4527	0.578882	2.50949	0.0120906	0.104842
SNX4	566.956	622.096	1630.71	2096.97	1394.3	1399.14	1284.44	1.45485	0.309923	4.69422	2.68e-06	0.00029846
NAGK	879.302	897.508	2979.39	2986.67	1913.46	1878.85	1921.95	1.45705	0.344909	4.22444	2.4e-05	0.0016486
TSPYL5	167.531	157.504	461.916	915.367	148.831	266.661	352.385	1.46158	0.668321	2.18694	0.0287469	0.172923
ADGRF1	473.252	764.641	1633.9	1550.16	2245.93	1394.58	1343.16	1.46222	0.362461	4.03414	5.48e-05	0.0031292
GXYLT1	495.968	437.315	1446.55	1805.89	611.727	1282.25	1012.7	1.46222	0.462162	3.16387	0.00155685	0.031135
GADD45B	784.652	629.135	3041.13	2904.44	806.944	1054.54	1536.22	1.46477	0.593232	2.46913	0.0135442	0.111319
ZNF117	56.7902	60.7138	167.058	151.476	182.078	151.288	127.651	1.4651	0.343119	4.26996	1.96e-05	0.00143617
CALCOCO1	1032.64	813.036	2035.21	4889.41	1935.62	1333.86	2006.05	1.46535	0.541872	2.70423	0.00684625	0.073925
SPINT1	3742.48	3466.84	14770.5	12934.5	6379.59	5777.24	7844.62	1.467	0.47343	3.09866	0.00194397	0.0360898
USP2	18.9301	27.2772	118.092	40.4691	23.5169	78.4213	50.5344	1.46925	0.748858	1.96199	0.0497636	0.236227
MMP2	1352.55	873.75	1018.64	7263.31	2224.61	1831.79	2426.86	1.47021	0.708603	2.07481	0.0380045	0.203387
SH3BP5L	740.166	730.325	2577.02	2882.24	1477.84	1223.04	1604.52	1.472	0.439722	3.34758	0.00081521	0.0197082
SDPR	167.531	254.294	396.984	631.683	590.415	726.635	460.673	1.4721	0.386142	3.81233	0.00013766	0.00607914
CCDC80	758.149	580.74	3207.19	1863.45	1084	1286.8	1462.8	1.47399	0.495807	2.97291	0.00294989	0.0454348
CFLAR	1283.46	1273.23	8130.37	2351.05	1873.39	1854.56	2793.76	1.47416	0.645472	2.28384	0.0223809	0.149494
ARID3A	218.642	168.063	406.564	889.054	409.689	445.793	422.384	1.47461	0.455947	3.23417	0.00121997	0.0262533
CLDN7	1875.02	1471.21	8197.43	4377.95	2546	3483.44	3657.93	1.47482	0.49997	2.94982	0.0031796	0.0478116
TNS3	111.687	180.381	292.665	357.044	438.674	541.431	319.73	1.47515	0.409625	3.60122	0.00031673	0.0105433
KCNS1	37.8601	56.3142	241.571	141.609	61.0259	82.9755	102.976	1.47529	0.641119	2.30112	0.0213847	0.14593
ELFN2	141.029	84.4713	88.2867	214.791	237.489	719.044	246.935	1.47574	0.745551	1.9794	0.0477709	0.231345
PGPEP1	220.535	125.827	618.394	865.208	195.717	249.963	378.691	1.47617	0.646942	2.28177	0.0225027	0.150062
RASSF10	46.3787	45.7553	103.189	60.2036	149.684	205.939	101.275	1.47927	0.575438	2.57068	0.0101499	0.093874
TGM1	801.689	853.512	4997.63	844.651	693.564	2716.82	1817.39	1.48214	0.737785	2.00891	0.0445468	0.222211
PLCD1	996.668	748.803	1646.67	4674.8	1062.69	2372.22	1916.39	1.48233	0.577726	2.5658	0.0102938	0.0948038
RUNDC3A	33.1276	7.91919	52.0947	43.7582	39.714	98.1561	45.2116	1.48343	0.739242	2.00669	0.0447828	0.223169
BNIPL	70.9878	31.6767	55.2881	281.395	116.437	123.963	112.708	1.48532	0.697106	2.13069	0.033115	0.189472
NFKB2	1345.93	1392.9	9287.45	1725.3	1817.13	2524.02	3014.87	1.48662	0.694134	2.14169	0.0322183	0.1859
LMBR1L	639.836	398.599	1413.55	2557.44	979.144	872.369	1142.91	1.48692	0.516575	2.87842	0.00399669	0.0544832
FMN1	79.5063	70.3928	274.569	198.345	178.668	192.276	165.043	1.48728	0.368483	4.03624	5.43e-05	0.00311983
DYRK1B	269.754	187.421	462.981	1046.11	506.019	552.057	503.473	1.48841	0.454815	3.27257	0.00106576	0.0236682
C15orf39	693.787	765.521	3947	1227.83	1034.56	1986.63	1608.64	1.48884	0.563745	2.64099	0.00826647	0.083534
ANOS1	128.724	99.4298	318.213	352.932	382.41	228.71	251.153	1.48989	0.368557	4.0425	5.29e-05	0.00304915
ZBTB34	248.93	137.266	789.774	645.661	331.261	406.323	425.953	1.49078	0.486861	3.06203	0.00219844	0.0382573
NABP1	598.19	704.808	3684.07	1088.04	1412.2	1150.17	1439	1.49217	0.559675	2.66613	0.00767294	0.0798603
USP54	195.926	241.095	735.486	1007.46	425.034	295.505	482.834	1.4938	0.532938	2.80296	0.00506361	0.0630024
RORA	170.371	74.7923	306.503	586.458	180.373	310.685	270.947	1.49471	0.570178	2.62147	0.00875504	0.085752
CAMK1D	18.9301	15.8384	61.6749	38.0022	30.3367	70.831	38.6855	1.495	0.617503	2.42103	0.0154764	0.120725
CDC42EP2	641.729	803.357	2867.62	2499.06	1731.88	1051.5	1598.61	1.4953	0.45666	3.27443	0.00105874	0.0235865
NDRG2	307.614	263.093	717.39	784.625	256.243	1465.93	631.9	1.49562	0.609062	2.4556	0.0140649	0.113642
CORO6	387.12	316.767	1135.73	1513.16	730.221	597.599	779.516	1.49768	0.455333	3.2892	0.00100473	0.0228441
DGCR6	20.8231	27.2772	40.3855	144.898	39.714	49.5781	53.1959	1.49887	0.728288	2.05807	0.0395834	0.207619
CMPK2	29.3416	73.9124	143.639	98.8504	153.094	193.794	114.855	1.4991	0.526128	2.8493	0.0043816	0.0578621
TDG	751.524	826.235	3311.51	2177.55	1404.53	2032.17	1750	1.49944	0.403798	3.71334	0.00020455	0.00787216
RAPGEF2	469.466	396.839	1266.66	1647.19	902.421	1087.93	961.168	1.50045	0.353167	4.24856	2.15e-05	0.00155061
MARCKSL1	690.001	791.039	1351.81	4996.3	1414.76	629.479	1644.98	1.50216	0.716207	2.09738	0.0359598	0.198781
GAS1	14.1976	22.8776	51.0302	57.7368	31.1892	75.3852	41.4861	1.50402	0.605021	2.4859	0.0129225	0.108453
CYB5R1	1815.39	1838.13	9571.67	3967.64	2996.11	4207.56	4065.5	1.50499	0.504496	2.98316	0.00285289	0.0445842
SLC26A11	138.19	78.3119	464.045	388.29	152.241	228.71	241.048	1.50704	0.549047	2.74482	0.00605441	0.0688796
HOXA4	22.7161	26.3973	119.156	60.2036	50.7962	52.6142	54.7306	1.50726	0.585002	2.5765	0.00998065	0.0931509
SLC44A2	6424.87	5458.08	26614.9	22212.2	7760.6	11003.9	13245.2	1.5079	0.529633	2.84706	0.00441246	0.0580189
SLC29A3	23.6626	22.8776	68.0617	79.1159	28.6318	93.6019	52.0753	1.50856	0.62154	2.42713	0.0152189	0.119307
EFR3B	14.1976	19.358	62.7394	40.4691	65.2883	25.289	37.3069	1.50964	0.644058	2.34394	0.0190811	0.136545
TRIM6	43.5392	83.5914	205.379	176.966	186.34	160.397	142.119	1.51169	0.411123	3.67697	0.00023602	0.00856569
NFKBIA	1078.07	1497.61	8081.41	1640.61	1638.96	3337.71	2878.48	1.51223	0.663465	2.27929	0.0226497	0.150447
ITSN2	500.7	404.758	2230	1458.89	596.382	890.586	1012.97	1.51425	0.541146	2.79823	0.00513841	0.0633143
TJP2	2951.2	3902.4	9625.96	18202	5965.29	5422.01	7677.56	1.51641	0.537739	2.81997	0.00480277	0.0611695
ANKRD22	44.4857	42.2357	80.8354	102.139	141.159	177.095	97.4084	1.51693	0.482557	3.14352	0.0016693	0.0328252
ACTRT3	52.0577	68.6329	165.993	144.075	231.521	152.806	135.265	1.51791	0.404427	3.75323	0.00017457	0.00703754
HOXC13-AS	37.8601	26.3973	111.705	157.232	63.5834	37.4335	71.7852	1.51797	0.66682	2.27643	0.0228202	0.15121
ERVK13-1	53.0042	55.4343	172.38	244.393	98.5349	108.783	121.505	1.51945	0.514285	2.95448	0.00313196	0.047295
KRT16	21895.5	11541.8	75613.6	27021.7	17281.9	71823.7	37529.1	1.5196	0.632103	2.40403	0.0162153	0.123815
CASP7	357.778	495.389	1930.89	1231.94	604.054	1134.99	958.591	1.52114	0.487068	3.12306	0.00178981	0.0342306
MIEF2	274.486	293.01	1440.17	911.255	490.675	418.468	637.427	1.52125	0.546026	2.78603	0.00533576	0.0647988
ZNF439	27.4486	28.1571	63.8038	134.208	61.8784	61.7226	62.2864	1.52139	0.562132	2.70647	0.00680029	0.0736369
FADS3	627.532	295.65	2657.92	972.926	1228.07	456.419	1039.17	1.52487	0.657836	2.31801	0.0204485	0.142282
DISP2	100.329	90.6307	121.285	314.286	383.263	283.36	214.942	1.52544	0.511422	2.98275	0.00285673	0.0445842
QRICH2	48.2717	36.0763	131.93	159.699	81.4854	116.373	95.0558	1.52827	0.460812	3.31647	0.00091161	0.0213627
PIDD1	352.099	296.53	1224.08	935.101	329.556	1280.73	735.766	1.53701	0.54495	2.82046	0.00479552	0.0611695
FAT4	34.0741	29.9169	119.156	147.364	57.616	49.5781	72.3677	1.53741	0.613122	2.5075	0.0121588	0.105176
DIXDC1	420.248	269.252	1745.67	625.105	994.489	641.623	782.148	1.53793	0.515834	2.98144	0.002869	0.044606
CES4A	38.8066	67.753	244.764	158.054	95.9775	125.481	121.223	1.5412	0.530801	2.90354	0.00368964	0.0521896
GATSL3	98.4364	56.3142	171.316	284.684	306.54	139.144	175.489	1.54134	0.499817	3.08381	0.00204368	0.0370408
PPM1D	194.033	217.338	740.808	727.889	342.344	588.491	467.9	1.54184	0.413501	3.72875	0.00019243	0.00757763
ARHGAP42	93.7039	84.4713	440.627	245.215	173.553	183.168	202.873	1.54452	0.498786	3.09655	0.00195784	0.0361635
ENTPD7	388.066	335.246	819.579	1055.15	1306.5	1042.39	823.905	1.54505	0.315169	4.90229	9.47e-07	0.00013038
TMCC2	43.5392	47.5151	242.635	131.741	67.8457	93.6019	103.896	1.54763	0.599944	2.57962	0.00989082	0.0924858
APOL2	207.284	259.573	1251.75	403.091	531.594	547.503	532.883	1.54777	0.518201	2.98682	0.00281898	0.0442664
NFKBIE	263.128	391.56	2135.27	638.261	357.688	714.49	749.482	1.55283	0.669618	2.31898	0.0203962	0.142039
FAM126B	339.795	263.973	1287.95	804.36	551.201	905.766	691.59	1.5538	0.417147	3.72483	0.00019545	0.00761711
ANKRD52	1869.34	1450.97	5212.65	6701.7	4575.75	3012.84	3803.29	1.55427	0.393181	3.95306	7.72e-05	0.00392972
MVP	3424.45	3697.38	12674.6	14288	8767.38	6159.79	8168.01	1.55623	0.41066	3.78958	0.0001509	0.00642233
HSD17B14	149.548	90.6307	485.335	439.271	163.323	330.42	275.838	1.55888	0.520616	2.9943	0.00275077	0.0437807
TLCD2	48.2717	46.6352	223.475	89.8054	185.488	63.2406	108.903	1.55963	0.609224	2.56002	0.0104666	0.0958176
LRRC4	16.0906	18.4781	42.5144	60.2036	65.2883	38.9516	39.6711	1.56469	0.553522	2.82679	0.00470176	0.0602669
ABAT	210.124	244.615	1114.44	595.503	706.352	283.36	525.148	1.56843	0.533166	2.94173	0.00326387	0.0482756
LBX2	8.51853	9.679	15.9026	44.5804	26.9268	23.771	20.9797	1.57278	0.761259	2.06602	0.0388266	0.205489
DNAJB2	1126.34	718.886	3390.28	3840.19	1914.31	1851.52	2139.67	1.57497	0.442323	3.56068	0.0003699	0.0117989
GATA3	597.244	559.622	2612.15	940.857	1459.94	1892.51	1343.14	1.5765	0.448501	3.51504	0.00043968	0.0131983
TPRXL	19.8766	17.5982	16.9671	87.3386	69.5507	52.6142	43.4076	1.57752	0.742277	2.12524	0.0335663	0.190796
GFOD1	97.4899	82.7115	524.72	116.94	148.831	290.95	209.691	1.57937	0.639454	2.46987	0.0135161	0.111208
KIAA0895	232.84	217.338	1505.1	497.652	413.099	278.806	523.556	1.57992	0.658666	2.39867	0.0164548	0.124771
PARP14	592.511	725.045	4587.81	849.585	1203.35	1241.26	1532.68	1.58	0.669488	2.36001	0.0182744	0.13309
HAP1	86.1318	55.4343	198.992	240.281	73.8131	339.528	165.113	1.58237	0.613158	2.58069	0.00986026	0.0922566
LYPD3	1107.41	889.589	1035.67	2296.78	3836.65	4798.08	2326.78	1.58263	0.575169	2.75159	0.00593066	0.0681865
AKAP13	729.754	613.297	2538.7	2512.22	1423.29	1607.11	1570.14	1.5887	0.37436	4.24378	2.2e-05	0.00157659
FAM134B	67.2018	42.2357	170.251	244.393	189.75	55.6503	127.664	1.58972	0.618594	2.56989	0.010173	0.0939745
LINC01057	8.51853	8.7991	33.9986	33.0686	9.87726	31.3613	20.3539	1.59163	0.810838	1.96294	0.0496529	0.236044
PIK3C2B	102.222	75.6722	481.077	228.769	135.191	231.746	208.53	1.59279	0.555831	2.86559	0.00416228	0.0557531
SMAD7	245.144	135.506	637.554	540.411	375.59	750.924	446.938	1.5951	0.430758	3.70302	0.00021305	0.0081001
YPEL3	433.499	388.04	1920.24	1254.97	871.732	922.465	964.574	1.59586	0.420372	3.7963	0.00014687	0.00633917
PLEKHF1	318.972	328.206	1460.39	1058.44	779.665	617.334	759.918	1.59624	0.423518	3.76901	0.0001639	0.00678641
FAM43A	43.5392	29.037	39.321	117.763	98.5349	187.722	85.4028	1.59641	0.658106	2.42576	0.0152764	0.119635
SAXO2	17.0371	36.9562	52.0947	84.8718	116.437	76.9032	63.4666	1.59744	0.575231	2.77703	0.00548578	0.0654822
COL4A1	1501.15	1135.96	7596.01	3638.73	3739.47	989.26	3099.51	1.59754	0.657992	2.42791	0.0151862	0.119234
PHLDA3	2777.04	1759.82	6496.41	7718.02	4878.38	8391.34	5336.25	1.59863	0.365107	4.37851	1.19e-05	0.00096092
CXXC5	19.8766	18.4781	121.285	33.0686	33.7466	48.06	45.1692	1.59878	0.736151	2.17182	0.0298695	0.177302
ATL1	156.173	185.661	636.49	593.858	422.476	429.094	403.375	1.60449	0.344575	4.65644	3.22e-06	0.00035111
THEMIS2	23.6626	30.7968	58.4815	149.831	32.0417	95.12	64.4056	1.60712	0.695161	2.31186	0.0207854	0.143636
LINC00673	344.527	353.724	470.432	1789.44	1201.64	796.466	825.455	1.60773	0.5334	3.01412	0.00257725	0.0421604
FLJ42627	90.8644	107.349	492.786	227.125	263.916	228.71	234.542	1.60864	0.461506	3.48563	0.00049098	0.0141984
TNRC6C-AS1	53.9507	33.4366	272.44	84.0495	95.125	86.0116	103.586	1.61272	0.648312	2.48756	0.0128621	0.108256
SLC22A5	318.025	298.289	1118.7	1341.3	809.501	511.07	732.231	1.61642	0.445233	3.63049	0.00028288	0.00977866
MYLIP	48.2717	28.1571	145.768	129.274	66.1408	131.554	90.9443	1.61769	0.518051	3.12265	0.00179229	0.0342306
NYNRIN	993.829	729.445	2586.6	3244.04	2426.65	2325.16	2050.37	1.61833	0.304644	5.3122	1.08e-07	2.18e-05
GCHFR	70.0413	95.9101	173.444	626.749	113.88	107.265	197.298	1.61837	0.758268	2.1343	0.0328179	0.188293
STX3	1307.12	926.545	3834.16	4895.99	2583.51	2405.61	2658.24	1.6186	0.408519	3.96213	7.43e-05	0.00384745
ASB9	12.3045	7.03928	44.6433	14.9786	24.3694	38.9516	23.1311	1.61948	0.779317	2.07808	0.037702	0.202549
SPRR1A	2158.03	2199.77	1405.04	3765.36	4170.82	17446.6	5190.35	1.6196	0.803183	2.01648	0.0437502	0.220072
PP14571	16.0906	8.7991	68.0617	17.4454	38.009	32.8794	29.6309	1.61986	0.772558	2.09674	0.0360165	0.198878
CLDN16	13.2511	3.51964	27.6118	26.4904	25.2219	26.8071	19.9003	1.62135	0.766196	2.1161	0.0343363	0.193445
HAPLN3	77.6133	116.148	457.658	508.342	43.9764	186.204	231.074	1.62209	0.806938	2.01018	0.0444123	0.221971
COL1A1	495.968	221.737	1110.18	1415.31	539.266	1358.15	856.185	1.62241	0.514492	3.15342	0.00161367	0.0319369
RIMS2	30.2881	55.4343	138.317	107.895	136.044	151.288	102.628	1.6233	0.435526	3.72723	0.0001936	0.00758464
LMO7	332.223	227.017	429.982	1502.47	425.886	1095.52	668.267	1.62526	0.594617	2.73329	0.00627048	0.0702446
EDA2R	100.329	75.6722	334.18	262.483	133.487	360.781	210.572	1.62543	0.492604	3.29967	0.00096798	0.0221404
ARL6IP5	1858.93	2243.77	5803.44	10699.6	6429.03	2419.28	4908.42	1.62734	0.542981	2.99705	0.00272606	0.0437056
ZSCAN16	20.8231	51.9147	185.154	151.476	29.4842	87.5297	87.1469	1.62837	0.76471	2.12939	0.0332216	0.189525
EPPK1	1260.74	704.808	4890.12	2226.07	848.715	4193.89	2353.47	1.62846	0.645662	2.52216	0.0116638	0.102715
ORMDL3	556.544	462.832	1777.6	1898.8	1424.14	1209.38	1220.97	1.62973	0.322108	5.05959	4.2e-07	6.76e-05
DTX4	306.667	238.455	1403.97	370.2	685.892	927.019	654.785	1.6335	0.53329	3.06307	0.00219082	0.0382428
HAAO	17.9836	12.3187	81.8999	42.9359	13.2872	54.1323	36.5096	1.63566	0.801054	2.04188	0.0411635	0.212694
ZNF763	19.8766	18.4781	42.5144	82.4049	50.7962	66.2768	46.1412	1.63747	0.546289	2.99745	0.00272252	0.0436981
TNFAIP3	1945.07	2824.51	16507.8	5553.8	2187.96	5452.37	5744.66	1.63843	0.686729	2.38584	0.01704	0.127473
ZNF69	18.9301	28.1571	20.1605	122.696	113.88	38.9516	56.5459	1.63853	0.812881	2.01571	0.0438301	0.220072
SCEL	559.384	594.819	523.656	2243.34	2261.27	2170.31	1391.55	1.64012	0.572589	2.8644	0.004178	0.0558493
PLAUR	1284.41	1142.12	5770.44	5240.52	968.062	3150.98	2925.51	1.64013	0.626354	2.61853	0.00883088	0.0860637
DUSP8	120.206	83.5914	255.409	537.944	195.717	286.396	245.961	1.6433	0.504763	3.25559	0.00113158	0.02477
GPR37	123.992	53.6745	655.65	173.677	78.0755	207.457	214.838	1.64519	0.787601	2.08887	0.0367195	0.200496
HNRNPA1P33	67.2018	124.067	305.439	312.641	379.853	201.385	231.181	1.64531	0.437398	3.76159	0.00016884	0.00689952
FNIP2	154.28	235.816	221.346	1121.76	546.938	556.612	472.208	1.64719	0.603767	2.72819	0.00636835	0.0707651
TMEM2	834.816	1120.12	5990.78	1213.03	2846.92	2211.3	2368.91	1.64854	0.593914	2.77572	0.00550792	0.0655927
FRK	31.2346	36.9562	157.477	149.009	44.8288	79.9394	82.6576	1.64988	0.624215	2.64313	0.00821443	0.083118
BTN2A2	185.515	182.141	898.35	695.82	306.54	410.877	445.957	1.65061	0.497528	3.31762	0.00090789	0.0213082
IL36RN	224.321	133.746	702.487	85.694	309.949	1156.25	434.824	1.65117	0.815225	2.02541	0.0428252	0.217456
CNGA1	16.0906	14.0786	63.8038	51.9809	42.2714	34.3974	36.5204	1.65281	0.572552	2.88675	0.00389246	0.053676
ARHGEF10L	173.21	138.146	1050.57	331.553	228.112	357.745	379.306	1.65744	0.630227	2.62992	0.00854059	0.0844606
ZFYVE26	434.445	468.992	1315.62	2085.46	1078.03	1224.56	1100.6	1.65782	0.373142	4.44287	8.88e-06	0.00076624
TUFT1	931.36	873.75	3987.45	3890.35	2288.55	1257.96	2204.32	1.66175	0.501299	3.3149	0.00091677	0.021417
FAS	596.297	725.045	2387.55	2439.04	1257.05	2287.21	1614.78	1.66252	0.377612	4.40273	1.07e-05	0.00086417
ANKRD2	29.3416	30.7968	225.604	33.8909	61.8784	63.2406	73.542	1.66299	0.792163	2.0993	0.0357904	0.198353
BCL2L11	88.9713	143.425	487.464	285.506	145.421	561.166	284.742	1.66473	0.582725	2.85681	0.00427925	0.0567558
IGFBP4	1170.83	1106.93	2192.75	8245.1	1468.47	2558.94	2789.92	1.66668	0.657743	2.53394	0.0112789	0.10025
SIK1	1679.1	718.886	1399.72	9310.77	1203.35	3339.22	2941.26	1.66898	0.790099	2.11237	0.034655	0.194739
LINC00893	12.3045	7.03928	24.4184	63.4927	20.107	17.6987	23.5934	1.67287	0.847388	1.97414	0.0483654	0.232675
ULBP3	12.3045	25.5174	37.192	102.962	57.616	46.5419	46.4389	1.67364	0.665109	2.51634	0.0118581	0.103974
FOXO4	88.9713	68.6329	181.96	548.633	182.93	95.12	193.791	1.67576	0.683742	2.45087	0.014251	0.114519
PLEKHG1	106.008	76.5521	184.089	556.856	236.636	201.385	226.338	1.68918	0.560401	3.01424	0.00257623	0.0421604
ULBP2	266.914	246.375	1115.5	1064.2	551.201	596.081	639.462	1.69539	0.423923	3.99929	6.35e-05	0.00352983
LOX	36.9136	22.8776	136.188	98.8504	73.8131	81.4574	74.4334	1.6965	0.500629	3.38874	0.00070214	0.01791
SPINK5	224.321	222.617	92.5446	615.237	884.519	1315.64	558.564	1.69966	0.779135	2.18147	0.0291487	0.174378
KLK11	191.194	185.661	356.534	1067.49	477.888	550.539	470.967	1.70079	0.495753	3.43071	0.00060199	0.0163101
LOC100130476	45.4322	68.6329	391.661	91.4499	84.8953	178.614	142.864	1.70177	0.695106	2.44822	0.0143565	0.115146
SLC25A23	832.923	853.512	4650.61	3470.17	1396.01	1461.38	2110.18	1.70224	0.553062	3.07785	0.00208499	0.0374783
GPNMB	998.561	511.227	1196.4	5015.22	1985.92	1663.28	1894.52	1.70716	0.609659	2.80018	0.00510739	0.0631869
HHIPL1	43.5392	28.1571	197.927	87.3386	42.2714	145.216	90.1583	1.70799	0.671059	2.54522	0.0109208	0.0982145
GCNT2	63.4157	67.753	246.893	306.063	149.684	157.361	164.612	1.70897	0.454158	3.76294	0.00016792	0.00689708
NEDD9	160.906	86.2311	785.516	431.871	235.784	166.469	310.546	1.71025	0.650457	2.6293	0.00855605	0.0845588
TGFBR3	61.5227	78.3119	225.604	211.502	78.928	406.323	176.449	1.71252	0.622894	2.74929	0.00597237	0.0684046
PTPRM	241.358	241.975	652.457	1328.15	641.563	552.057	609.01	1.71464	0.451176	3.80038	0.00014447	0.00627112
CLCF1	91.8109	74.7923	531.107	116.118	175.258	275.77	210.226	1.71518	0.62599	2.73994	0.006145	0.0695478
EMP1	11143.2	10165.6	46809	36267.3	29740.9	27203.2	26887.6	1.7161	0.330868	5.18666	2.14e-07	3.94e-05
IFIH1	555.598	544.664	3053.91	911.255	1205.05	2073.16	1390.02	1.71782	0.51809	3.31568	0.00091419	0.0213904
FSTL1	4711.7	3816.17	28630	13455.8	5919.25	8112.02	10773.6	1.71811	0.610729	2.81321	0.00490501	0.061872
ZC2HC1C	9.46504	14.9585	66.9973	61.0259	12.4347	23.771	30.8587	1.71976	0.861623	1.99596	0.0459388	0.225836
DDAH2	566.009	282.451	3120.97	951.547	825.698	699.31	1073.75	1.72116	0.662691	2.59723	0.00939795	0.0894393
MGAT5B	32.1811	21.1178	98.9314	71.7154	103.65	79.9394	67.3392	1.72186	0.467244	3.68513	0.00022858	0.0084157
SVIL	1072.39	1031.25	3139.06	5710.86	2530.65	2499.73	2663.41	1.72192	0.433101	3.97579	7.01e-05	0.00371007
TP53INP1	293.416	246.375	1003.73	972.103	896.454	691.719	683.383	1.72272	0.306554	5.61964	1.91e-08	5.52e-06
LRP1	1264.53	672.251	1911.73	6840.66	2506.78	1538.8	2455.21	1.72405	0.634485	2.71725	0.00658272	0.072202
APBB1	227.161	287.73	482.141	1499.18	651.793	772.177	652.78	1.72429	0.504858	3.41539	0.00063691	0.0169308
PTGER4P2-CDK2AP2P2	6.62553	7.03928	39.321	19.9123	18.402	16.1806	17.3301	1.72647	0.808804	2.1346	0.0327938	0.188293
LCE1B	16.0906	14.0786	21.225	56.0922	38.009	89.0477	38.5072	1.72736	0.727364	2.37482	0.0175577	0.129658
DSG1	138.19	75.6722	127.672	246.859	181.225	866.297	272.069	1.72772	0.761248	2.26959	0.0232322	0.153068
LINC01279	30.2881	15.8384	157.477	57.7368	43.1239	51.0961	58.6768	1.73142	0.71845	2.40994	0.0159553	0.122812
C11orf52	50.1647	51.0348	358.663	162.165	56.7635	98.1561	128.908	1.73202	0.719169	2.40837	0.0160241	0.123093
MIR22HG	469.466	566.662	4042.8	1041.17	1072.92	735.743	1320.88	1.73315	0.675872	2.56432	0.0103378	0.0950588
ARHGEF37	178.889	171.582	418.273	800.249	426.739	691.719	447.325	1.73487	0.407402	4.25837	2.06e-05	0.00149112
P4HA2	1121.61	1077.01	8060.12	1839.6	2383.18	2360.07	2806.35	1.73519	0.617913	2.80814	0.0049828	0.0625262
EPB41L3	29.3416	31.6767	129.801	218.08	26.9268	34.3974	77.7873	1.73621	0.863009	2.01181	0.0442397	0.221465
LOC101929470	18.9301	10.5589	13.7737	42.9359	71.2557	72.349	37.7172	1.73807	0.806094	2.15616	0.031071	0.181334
DOK3	16.0906	46.6352	102.125	88.1609	117.289	116.373	80.529	1.73963	0.534178	3.25665	0.00112734	0.0247126
ABL2	1618.52	1167.64	3698.98	9104.38	2764.23	3052.31	3567.09	1.74038	0.546239	3.18611	0.00144202	0.0294554
TRAK2	492.182	539.385	1972.4	2424.24	1094.23	1406.73	1320.94	1.74069	0.404371	4.3047	1.67e-05	0.00127107
ZNF460	38.8066	33.4366	266.054	110.362	39.714	70.831	92.6173	1.74292	0.756088	2.30518	0.0211564	0.14502
PEA15	5855.07	5640.22	34633.6	24096	10930.1	7322.62	14745.7	1.74344	0.60209	2.89565	0.0037837	0.0527565
SPARC	7324.05	7446.67	12783.2	42906.3	29143.3	14213.1	18968.9	1.74534	0.535492	3.25932	0.00111678	0.0245654
C9orf3	255.556	357.243	1003.73	1089.69	946.75	1078.83	788.049	1.74693	0.286775	6.09163	1.12e-09	5.02e-07
PLA2G15	257.449	286.851	994.152	1634.85	557.168	470.082	699.509	1.74715	0.546427	3.1974	0.00138672	0.028866
WWC1	909.59	984.619	7501.27	1227.83	1476.14	2525.54	2436.91	1.74819	0.697833	2.50517	0.0122393	0.105337
CTSD	6750.46	5121.95	12326.5	31857.5	21519.6	14286	15309.7	1.75218	0.456057	3.84203	0.00012202	0.00558218
F8	36.9136	29.9169	57.417	250.971	70.4032	73.8671	85.9981	1.75287	0.717877	2.44174	0.0146167	0.116254
SYNC	153.334	160.144	346.953	718.021	789.042	265.143	404.856	1.75627	0.5255	3.34208	0.00083152	0.0199761
ZBED6CL	47.3252	44.8754	343.76	107.895	63.5834	111.819	119.293	1.75721	0.702147	2.50262	0.0123276	0.105611
CXCL16	624.692	582.5	4873.09	1111.89	777.96	1406.73	1562.23	1.75796	0.695985	2.52585	0.0115418	0.101994
SLC44A3	144.815	151.344	1148.5	289.618	163.323	407.841	383.657	1.75934	0.709316	2.48033	0.0131262	0.109175
GPRASP1	18.9301	19.358	27.6118	126.808	32.8942	75.3852	49.5811	1.75993	0.764544	2.30193	0.0213392	0.145688
SLC6A14	14.1976	24.6375	9.51578	62.6704	92.5676	102.71	50.4665	1.76164	0.885669	1.98905	0.0466952	0.228014
C14orf37	10.4115	15.8384	39.321	101.317	18.402	22.2529	34.0072	1.76557	0.87222	2.02422	0.0429473	0.217715
NOCT	159.013	236.696	1126.15	616.06	350.016	608.226	515.443	1.76827	0.507758	3.48251	0.00049673	0.0141984
RBPMS-AS1	13.2511	18.4781	21.225	126.808	45.6813	25.289	41.2054	1.77063	0.867152	2.04189	0.0411628	0.212694
CASC10	34.0741	31.6767	163.864	139.964	109.617	37.4335	85.5216	1.77122	0.63636	2.78337	0.00537977	0.0649134
PMAIP1	1657.33	1307.55	4839.02	8876.61	2975.65	3557.83	3868.41	1.7717	0.492617	3.5965	0.00032252	0.0106663
NAP1L5	19.8766	34.3165	164.929	113.651	49.9437	45.0239	70.7068	1.77252	0.693379	2.55636	0.0105775	0.0963705
ERBB3	534.775	352.844	2735.63	1038.71	797.567	1499.33	1159.23	1.77305	0.538126	3.29485	0.00098473	0.0224563
HIST2H2BC	7.57203	11.4388	49.9657	24.0236	27.7793	32.8794	25.0265	1.77909	0.693452	2.56556	0.0103011	0.0948131
CLDN23	30.2881	15.8384	208.572	46.225	27.7793	37.4335	60.4394	1.7798	0.902626	1.9718	0.0486326	0.233402
GBA	575.474	844.713	1832.96	4103.32	1855.49	1969.93	1863.06	1.78066	0.4568	3.89812	9.69e-05	0.00462523
TINCR	199.712	94.1503	270.311	472.162	412.247	870.851	385.989	1.78181	0.555478	3.20771	0.00133796	0.028042
BMP1	1599.59	1311.07	6985	6260.96	3892.91	2923.27	3828.22	1.78496	0.434087	4.11198	3.92e-05	0.00238789
NUAK2	428.766	413.557	3585.08	393.224	534.151	1303.5	1109.13	1.78654	0.786165	2.27248	0.0230577	0.152313
SUSD1	94.6504	89.7508	478.948	260.016	306.54	230.228	242.772	1.78729	0.425136	4.20404	2.62e-05	0.0017726
TMEM106A	27.4486	51.0348	171.316	194.234	60.1734	120.927	103.606	1.78976	0.597683	2.9945	0.00274899	0.0437807
FAM84A	507.326	468.112	702.487	2778.64	969.767	2302.39	1287.54	1.79064	0.581242	3.08071	0.00206505	0.03725
GPX7	96.5434	122.307	654.586	339.776	159.061	365.335	289.018	1.79066	0.561717	3.18783	0.00143345	0.0293983
SPOCK1	141.976	65.1133	593.911	250.971	154.798	444.275	274.591	1.79764	0.61338	2.93072	0.00338178	0.04954
MCOLN1	183.622	212.058	637.554	862.741	523.069	732.707	524.709	1.798	0.336238	5.3474	8.92e-08	1.92e-05
GATS	44.4857	56.3142	279.892	223.013	90.8626	111.819	133.814	1.80091	0.576289	3.12501	0.00177802	0.0340857
KRT9	59.6297	48.395	64.8683	170.388	123.257	400.251	143.881	1.80216	0.701444	2.56922	0.0101927	0.0940993
FN3K	76.6668	58.074	394.855	224.658	88.3052	237.818	179.479	1.80515	0.594766	3.03505	0.00240492	0.0405438
NOL4L	123.045	81.8316	597.104	338.132	280.113	219.601	272.721	1.80596	0.501606	3.60036	0.00031778	0.0105551
THBD	425.927	203.259	2115.04	213.146	592.12	1496.29	840.381	1.80999	0.776062	2.33227	0.0196862	0.139188
SKIDA1	7.57203	5.27946	39.321	16.6232	9.87726	28.3252	17.2497	1.81034	0.897216	2.01773	0.0436196	0.219737
PPP1R3B	218.642	177.742	1579.61	246.859	533.299	426.058	529.785	1.81135	0.687424	2.63499	0.00841404	0.084061
TEC	21.7696	9.679	86.1578	79.1159	10.7297	48.06	42.002	1.81237	0.875413	2.0703	0.0384245	0.204357
ZNF442	11.358	13.1986	19.096	28.9573	22.6644	107.265	33.1731	1.8138	0.894505	2.02771	0.0425897	0.216621
TP53I3	1019.38	887.829	5149.85	3335.31	3045.55	1887.95	2553.73	1.81451	0.437064	4.15159	3.3e-05	0.00210192
ZNF385B	15.1441	21.1178	82.9643	80.7604	43.9764	51.0961	48.5932	1.81632	0.564257	3.21896	0.00128655	0.027226
AMOT	83.2923	82.7115	497.044	190.945	160.766	325.866	222.854	1.81705	0.540392	3.36246	0.00077251	0.0190067
NPEPPS	1572.14	2117.94	8823.34	6915.49	5005.4	5268.68	4949.92	1.8173	0.361111	5.03252	4.84e-07	7.62e-05
ZFHX2	38.8066	22.8776	230.926	92.2722	67.8457	46.5419	82.6284	1.81762	0.724912	2.50736	0.0121635	0.105176
INPPL1	1746.3	1111.33	7878.09	4058.91	4086.43	4149.87	3837.9	1.81937	0.422212	4.30914	1.64e-05	0.00125202
CPE	130.618	80.9517	315.019	579.057	246.014	356.227	284.064	1.82016	0.469273	3.87868	0.00010502	0.00490719
HLA-B	4171.24	3729.94	33722.4	9323.1	5635.38	7155.64	10622.4	1.82099	0.695512	2.61819	0.0088397	0.0860815
NATD1	207.284	139.026	969.669	727.066	416.509	336.492	465.425	1.82139	0.514203	3.54216	0.00039686	0.0123712
NINJ1	266.914	339.645	1677.54	1012.39	372.18	1230.63	815.968	1.82155	0.561413	3.24457	0.00117626	0.0254923
OSR2	116.42	178.622	381.016	651.417	371.328	697.792	398.849	1.82863	0.43691	4.18537	2.85e-05	0.00186692
ENC1	1573.09	1677.11	8119.73	4532.54	3654.22	6830.77	4397.33	1.83127	0.406471	4.50528	6.63e-06	0.0006101
CKB	245.144	123.187	434.24	342.243	1341.45	506.515	498.213	1.83183	0.621321	2.94828	0.00319549	0.0478666
CDKN2B	521.524	364.283	1031.41	3066.43	1461.65	752.442	1199.04	1.83279	0.577287	3.17484	0.00149919	0.0302397
TMEM132A	1135.8	1053.25	4909.28	5561.2	1401.97	3743.03	2966.84	1.83428	0.53168	3.44996	0.00056066	0.0155188
GCC2	514.898	451.394	2235.33	2109.31	1216.99	1359.67	1314.01	1.84005	0.378013	4.8677	1.13e-06	0.00014744
HSD3B7	108.848	86.2311	665.23	392.402	75.518	269.697	265.738	1.84269	0.719311	2.56175	0.0104148	0.0954572
CDKN1A	9321.17	8842.21	26566	71248.4	19432.7	13074.6	24746.9	1.84296	0.636715	2.89448	0.00379787	0.0528004
ICAM2	12.3045	23.7576	129.801	57.7368	10.7297	64.7587	49.2647	1.84344	0.897561	2.05383	0.0399923	0.209005
AMIGO1	4.73252	12.3187	59.546	26.4904	10.7297	29.8432	23.3601	1.8436	0.907929	2.03055	0.0423006	0.215941
KRT34	2718.36	3704.42	5634.19	20461.6	2961.16	17299.3	8795.93	1.85136	0.704411	2.62824	0.00858268	0.0847124
CLCN4	12.3045	11.4388	21.225	62.6704	20.9595	70.831	32.6549	1.85224	0.79007	2.34441	0.0190574	0.136511
CEACAM19	130.618	118.788	1046.31	352.932	256.243	149.77	341.86	1.85329	0.716321	2.58723	0.00967512	0.091026
FAM214A	216.749	219.977	852.578	1153.83	537.561	615.816	598.834	1.85403	0.410386	4.51776	6.25e-06	0.00058582
SPON2	43.5392	20.2379	48.9012	306.885	82.3379	25.289	87.2817	1.8552	0.935672	1.98275	0.0473956	0.229964
DCUN1D3	175.103	185.661	640.748	698.287	479.592	802.538	496.405	1.85792	0.335	5.54603	2.92e-08	8.27e-06
YPEL2	76.6668	41.3557	271.376	329.909	107.06	152.806	162.612	1.8637	0.578306	3.22269	0.00126995	0.0270999
LINC00638	5.67902	4.39955	14.8381	20.7345	23.5169	17.6987	13.8945	1.87117	0.821095	2.27887	0.0226748	0.150499
ALOX12B	33.1276	23.7576	119.156	56.0922	26.9268	219.601	79.1936	1.87244	0.809445	2.31324	0.0207097	0.143386
EPHX4	51.1112	68.6329	301.181	384.179	114.732	79.9394	166.046	1.87356	0.678447	2.76154	0.00575294	0.0668801
PSG4	98.4364	78.3119	468.303	212.324	335.524	283.36	245.46	1.87462	0.433279	4.32659	1.51e-05	0.00117449
KLK10	2492.14	3174.71	15384.7	10421.7	4867.3	11034.3	7895.22	1.87953	0.470531	3.99449	6.48e-05	0.00356323
DHRS3	67.2018	94.1503	373.565	435.982	161.618	219.601	224.77	1.87978	0.512017	3.67132	0.0002413	0.0087159
TLR2	159.959	160.144	714.196	1090.51	332.966	224.155	446.405	1.88212	0.627167	3.001	0.00269098	0.0434144
SYT14	139.136	99.4298	197.927	697.465	108.765	760.032	333.209	1.88307	0.749094	2.5138	0.011944	0.104334
GAN	101.276	81.8316	703.551	224.658	136.896	290.95	255.944	1.88455	0.646533	2.91485	0.0035586	0.0511428
TNFSF13	88.0248	65.1133	607.749	227.125	126.667	175.577	214.459	1.88839	0.659496	2.86339	0.00419139	0.0558898
TGFBI	2569.76	1751.9	1903.21	6305.36	7710.31	16091	6054.67	1.88864	0.685032	2.75701	0.00583328	0.0674691
B4GALT1-AS1	5.67902	15.8384	74.4486	35.5354	33.7466	19.2168	30.1608	1.88876	0.811615	2.32717	0.0199564	0.140259
SCNN1D	23.6626	12.3187	165.993	45.4027	19.2545	40.4697	50.6002	1.89589	0.899728	2.10718	0.0351019	0.196166
SHROOM4	53.0042	36.0763	175.573	292.907	108.765	87.5297	125.059	1.89621	0.596076	3.18115	0.00146694	0.029805
YOD1	664.446	435.555	3070.94	1683.37	1446.3	2010.92	1551.34	1.89954	0.417308	4.55189	5.32e-06	0.00052293
CNFN	83.2923	123.187	115.963	332.376	282.67	816.201	291.698	1.90022	0.694157	2.73744	0.00619186	0.0697166
RRM2B	1093.21	1000.46	5853.47	5168.16	1678.18	2970.33	2960.05	1.90364	0.518699	3.67002	0.00024253	0.00873536
DAPP1	878.355	1087.57	8499.74	1580.58	1846.97	2806.38	2782.68	1.90543	0.671948	2.83569	0.00457273	0.0595433
CDC14A	48.2717	65.1133	245.829	381.712	111.322	113.337	160.347	1.90571	0.614344	3.10202	0.00192207	0.0359454
SLC16A4	22.7161	18.4781	195.798	62.6704	19.2545	34.3974	58.3025	1.90617	0.911874	2.09038	0.0365833	0.20021
DBNDD1	273.54	186.541	699.294	1407.91	356.836	989.26	651.646	1.90668	0.550291	3.46485	0.00053053	0.0148734
CFL2	861.318	953.822	5329.75	4317.93	1973.13	2076.19	2584.77	1.91543	0.49326	3.8832	0.00010309	0.00484658
SCX	17.9836	13.1986	88.2867	38.8245	40.5665	72.349	44.6182	1.91815	0.624938	3.06935	0.00214523	0.037718
APOE	2141.94	1139.48	6006.75	9851.82	5030.97	3914.57	4680.34	1.91816	0.473206	4.05354	5.04e-05	0.00293084
KSR1	18.9301	19.358	148.962	64.315	30.3367	49.5781	54.6632	1.91932	0.736959	2.60438	0.00920416	0.0880591
CLIC3	416.462	214.698	1113.37	1239.34	1080.59	1346.01	901.161	1.91999	0.364572	5.26642	1.39e-07	2.66e-05
NKAPL	21.7696	46.6352	37.192	369.378	67.8457	46.5419	97.6437	1.92153	0.951306	2.01989	0.0433949	0.219111
CHADL	9.46504	10.5589	28.6763	36.3577	32.8942	58.6864	28.8564	1.92276	0.653047	2.94429	0.00323698	0.0481108
PRR19	23.6626	32.5567	195.798	78.2936	61.8784	95.12	80.6349	1.92443	0.613368	3.13748	0.00170409	0.0332526
EFNA1	588.725	396.839	4215.24	1141.49	722.549	1418.87	1413.37	1.92683	0.668894	2.88062	0.00396893	0.0543366
UBL3	661.606	490.11	4418.56	2476.04	1001.31	872.369	1652.75	1.92809	0.65533	2.94217	0.00325918	0.0482756
NALCN	6.62553	3.51964	29.7407	14.9786	14.1396	22.2529	14.6262	1.93279	0.866315	2.23105	0.0256779	0.162929
RIC3	17.0371	12.3187	91.4801	45.4027	39.714	51.0961	42.2581	1.93298	0.620944	3.11297	0.00185215	0.035058
FILIP1L	642.676	656.412	1717.99	4269.41	3078.8	858.706	1870.08	1.93338	0.592487	3.26317	0.00110175	0.0243261
B3GALT4	40.6997	19.358	234.119	120.229	77.223	31.3613	86.5818	1.93907	0.784828	2.47069	0.0134853	0.111073
LINC00865	21.7696	28.1571	230.926	78.2936	39.714	37.4335	72.1323	1.93935	0.825519	2.34925	0.0188113	0.135192
ARRB1	33.1276	39.5959	355.469	52.8031	38.009	116.373	105.313	1.94125	0.86724	2.23842	0.0251936	0.160656
EPHA4	25.5556	18.4781	23.3539	125.163	57.616	136.108	63.7957	1.94175	0.764124	2.54114	0.0110491	0.0987249
MZF1-AS1	5.67902	6.15937	22.2894	26.4904	19.2545	26.8071	17.1966	1.94327	0.740495	2.62429	0.0086831	0.0854276
NOD2	37.8601	36.0763	353.34	29.7795	55.0586	134.59	107.201	1.94329	0.889187	2.18547	0.0288546	0.17323
GCNT4	104.115	50.1548	858.964	70.0709	128.372	133.072	223.541	1.94403	0.925084	2.10147	0.0355998	0.197721
ABCD1	70.0413	58.074	216.023	310.174	271.588	190.758	185.526	1.94658	0.382667	5.08689	3.64e-07	6.04e-05
RAB11FIP1	496.914	511.227	3476.5	2138.91	850.42	1311.09	1463.59	1.94689	0.555398	3.5054	0.00045592	0.0134708
NDRG4	84.2388	84.4713	217.088	367.733	133.487	588.491	245.335	1.94732	0.60273	3.23083	0.00123432	0.0264876
DNAJC6	194.033	168.943	2032.01	304.418	110.47	362.299	528.113	1.95036	0.919679	2.1207	0.0339474	0.192044
ZNFX1	680.536	904.547	3634.04	2661.87	3129.95	2832.19	2306.61	1.95055	0.293929	6.63613	3.22e-11	2.08e-08
C1orf74	494.075	677.53	1963.89	1801.78	1926.25	3389.32	1708.22	1.95321	0.389717	5.01187	5.39e-07	8.15e-05
SPINK6	184.568	152.224	141.51	92.2722	794.157	1585.86	491.182	1.95354	0.939156	2.0801	0.0375164	0.201957
CREBRF	250.823	95.9101	555.59	1420.24	309.097	410.877	506.507	1.95797	0.677188	2.89133	0.00383617	0.0531395
TRABD2B	51.1112	21.9977	200.056	250.148	89.1577	31.3613	106.722	1.95996	0.801724	2.44468	0.0144981	0.115856
CCNJL	97.4899	68.6329	383.145	524.787	269.883	117.891	243.055	1.96199	0.593972	3.30317	0.00095598	0.0219646
DKFZp434J0226	23.6626	11.4388	98.9314	70.0709	27.7793	81.4574	51.6401	1.96763	0.685809	2.86907	0.00411683	0.0553669
AQP11	10.4115	11.4388	41.4499	94.739	11.5822	26.8071	32.1548	1.97384	0.909422	2.17043	0.029974	0.177716
HES2	1386.63	1289.95	4451.56	7403.92	3152.11	6032.27	3952.15	1.9744	0.408344	4.83514	1.33e-06	0.000168
SLC22A4	17.0371	29.9169	188.347	78.2936	44.8288	61.7226	69.441	1.97534	0.709951	2.78236	0.00539645	0.0649155
LPP-AS2	3.78601	8.7991	27.6118	38.8245	26.9268	8.59032	18.5064	1.97639	0.91138	2.16857	0.0301157	0.178297
LRRC24	11.358	11.4388	99.9959	38.0022	22.6644	22.2529	33.7021	1.97794	0.840188	2.35417	0.0185642	0.134031
CITED2	514.898	453.153	1382.68	3330.38	905.831	2039.76	1437.2	1.98335	0.527275	3.76152	0.00016889	0.00689952
SCNN1A	385.227	284.211	2957.04	873.431	612.579	866.297	995.88	1.9866	0.643482	3.08727	0.00202003	0.0367428
CD101	17.9836	12.3187	64.8683	78.2936	34.5991	66.2768	45.14	1.98941	0.593454	3.35225	0.00080157	0.0195019
FBXL16	83.2923	36.0763	49.9657	342.243	427.591	130.035	177.617	1.98952	0.801217	2.48312	0.0130236	0.108736
DUSP1	529.096	281.571	4441.98	653.884	602.349	744.852	1208.37	1.98985	0.824368	2.41379	0.0157876	0.122135
SCAMP5	18.9301	21.1178	77.642	70.0709	33.7466	142.18	60.0312	1.98986	0.666549	2.98531	0.00283287	0.0443968
LURAP1L	283.005	205.019	318.213	2508.11	547.791	511.07	728.284	1.99224	0.770918	2.58424	0.00975934	0.091649
TSPAN10	14.1976	11.4388	26.5473	114.474	37.1565	28.3252	38.1065	1.99407	0.820644	2.42989	0.0151034	0.118645
SLC7A4	21.7696	7.91919	147.897	31.4241	12.4347	49.5781	44.5871	2.00221	0.984852	2.03301	0.0420515	0.215191
ATXN1	294.363	175.982	2004.34	871.786	481.297	413.914	706.363	2.00231	0.658253	3.04186	0.00235121	0.0400492
ID2	14.1976	16.7183	32.9342	42.9359	42.2714	136.108	46.9442	2.0078	0.758653	2.64653	0.00813218	0.0827569
S100A9	1891.11	1372.66	9162.91	815.049	2823.05	13571	4938.71	2.01412	0.846242	2.38008	0.0173091	0.128746
MAP1LC3A	110.741	102.949	340.567	828.206	290.342	274.252	323.926	2.01856	0.547723	3.68536	0.00022838	0.0084157
CACFD1	105.062	52.7946	241.571	503.408	315.917	221.119	239.395	2.02095	0.506759	3.98799	6.66e-05	0.00361043
NCALD	8.51853	15.8384	123.414	33.8909	23.5169	20.7348	37.069	2.02242	0.917238	2.2049	0.027461	0.168856
TMEM51-AS1	23.6626	26.3973	204.314	58.5591	60.1734	89.0477	76.4424	2.02682	0.66815	3.03349	0.00241746	0.0406789
YJEFN3	17.9836	7.91919	59.546	40.4691	35.4516	79.9394	39.6348	2.02739	0.66414	3.05265	0.00226827	0.0389403
IL15	27.4486	24.6375	201.121	88.9831	108.765	29.8432	79.5496	2.03251	0.728678	2.78931	0.00528197	0.0643566
WFDC12	7.57203	8.7991	11.6447	20.7345	83.1903	22.2529	25.1156	2.04292	0.979025	2.08669	0.0369166	0.200881
GLIPR2	102.222	83.5914	968.605	220.547	109.617	236.3	286.23	2.04302	0.784596	2.60391	0.00921673	0.0880868
DAGLA	9.46504	8.7991	87.2222	28.135	12.4347	26.8071	28.2272	2.04727	0.915342	2.23662	0.0253111	0.161271
PIK3R3	101.276	175.982	987.765	247.682	695.269	371.408	429.314	2.05125	0.596877	3.43664	0.00058898	0.0160983
RND3	2246.05	1777.42	15852.1	9231.83	2702	5584.44	6231.72	2.05192	0.624444	3.286	0.00101622	0.0230712
ABLIM2	35.9671	14.0786	20.1605	272.35	20.107	107.265	77.7379	2.05884	1.04451	1.97111	0.048711	0.233455
COX7A1	57.7367	53.6745	195.798	483.674	180.373	73.8671	173.604	2.06449	0.689343	2.99487	0.00274561	0.0437807
FBN1	211.07	95.0302	1116.57	247.682	345.753	855.67	478.045	2.06491	0.663493	3.11218	0.00185714	0.035058
MYL5	31.2346	26.3973	144.704	183.544	88.3052	67.7948	89.7467	2.06561	0.55951	3.69183	0.00022265	0.00830363
RHPN2	236.626	207.659	2060.75	565.079	248.571	849.598	694.131	2.06573	0.71345	2.89541	0.00378658	0.0527565
GRIN3B	46.3787	28.1571	69.1262	242.748	211.062	102.71	116.114	2.06596	0.629029	3.28436	0.00102213	0.0231708
PLCL2	33.1276	42.2357	272.44	75.0045	39.714	251.481	118.417	2.07147	0.7836	2.64353	0.0082046	0.0830962
MDM2	2497.82	2146.98	9183.13	7189.3	3831.53	18903.9	7291.54	2.07355	0.583643	3.55277	0.0003812	0.0121089
TUBB2A	829.137	884.309	3010.26	4560.5	4059.15	2795.76	2689.27	2.07357	0.328357	6.31498	2.7e-10	1.38e-07
LCN2	140.083	197.98	243.7	276.461	683.335	1649.62	531.279	2.07419	0.745873	2.78089	0.00542096	0.0650643
COL5A1	318.025	181.261	1043.12	1361.04	800.124	1008.99	784.844	2.07649	0.385888	5.38108	7.4e-08	1.71e-05
SOD3	8.51853	4.39955	49.9657	30.6018	12.4347	19.2168	20.2728	2.07892	0.888257	2.34045	0.0192607	0.137195
IL1RL1	1.89301	7.03928	10.5802	26.4904	15.8446	26.8071	14.1924	2.07928	0.962226	2.16091	0.0307025	0.180216
WFDC3	7.57203	10.5589	41.4499	55.27	46.5338	13.1445	28.5049	2.08595	0.786527	2.6521	0.00799929	0.0820379
TMEM38A	23.6626	24.6375	165.993	169.566	23.5169	54.1323	76.3347	2.08621	0.814187	2.56232	0.0103976	0.0954143
TNFRSF10D	277.326	440.835	1181.5	3350.11	650.088	922.465	1136.47	2.08678	0.652192	3.19965	0.00137596	0.0286812
NPM2	35.0206	40.4758	191.54	206.568	42.2714	205.939	119.719	2.08785	0.664549	3.14175	0.00167944	0.0328976
DDX11L2	34.0741	67.753	165.993	350.466	154.798	199.866	161.575	2.09046	0.526943	3.96715	7.27e-05	0.00379302
CLEC18B	3.78601	4.39955	19.096	19.09	13.2872	22.2529	13.0686	2.09113	0.856689	2.44095	0.0146487	0.116254
KLK5	3985.73	3373.57	25524.9	10083.7	6616.58	20548	11688.2	2.09239	0.553597	3.77963	0.00015706	0.00657456
PGM2L1	317.079	219.977	332.051	2827.97	616.841	811.646	853.678	2.09421	0.755388	2.77236	0.00556514	0.0658125
GRHL3	315.186	253.414	895.156	959.769	539.266	2490.63	908.32	2.10103	0.597613	3.51571	0.00043858	0.0131912
BBC3	135.35	57.1941	634.361	454.072	168.438	398.733	307.441	2.10159	0.593386	3.5417	0.00039756	0.0123712
MAPK8IP2	17.0371	14.0786	73.3841	19.9123	90.8626	87.5297	49.884	2.10441	0.732043	2.8747	0.00404406	0.0549726
NTN1	32.1811	21.1178	234.119	96.3836	32.8942	101.192	85.7314	2.11264	0.753085	2.80532	0.00502674	0.0629021
C5orf56	21.7696	13.1986	195.798	36.3577	31.1892	43.5058	56.3865	2.11758	0.885315	2.3919	0.0167616	0.126407
MUC19	11.358	7.91919	36.1276	78.2936	22.6644	32.8794	30.957	2.11812	0.763085	2.77574	0.00550765	0.0655927
NBEA	10.4115	6.15937	72.3196	42.9359	8.1723	23.771	26.7116	2.11939	0.95981	2.20813	0.027235	0.168159
GDF5	11.358	4.39955	5.25789	67.604	38.8615	28.3252	25.3844	2.12468	1.04553	2.03216	0.042138	0.21547
CYR61	4484.53	4782.31	53565.2	9900.33	8582.39	9006.16	15052.9	2.12868	0.759179	2.80392	0.00504857	0.0630024
IDUA	78.5598	53.6745	278.827	519.031	212.767	149.77	214.855	2.13197	0.565542	3.76978	0.00016339	0.00678372
ANXA9	14.1976	20.2379	99.9959	101.317	43.9764	61.7226	56.3246	2.13953	0.59222	3.61273	0.00030299	0.0102645
TIAM1	163.745	178.622	1415.68	510.809	400.312	699.31	560.83	2.14175	0.546356	3.92007	8.85e-05	0.00439139
NANOS1	34.0741	38.716	289.472	164.632	48.2388	145.216	119.475	2.14431	0.677435	3.16534	0.00154903	0.0310192
MAP6D1	34.0741	52.7946	410.822	65.1372	117.289	180.132	142.791	2.1458	0.725475	2.95778	0.00309859	0.0469676
GAB2	121.152	27.2772	567.299	515.742	107.912	125.481	243.561	2.14658	0.826524	2.59711	0.0094011	0.0894393
ST8SIA1	11.358	7.03928	6.32236	57.7368	52.5011	49.5781	30.1726	2.14735	0.944538	2.27344	0.0229998	0.152061
BST1	42.5927	58.074	391.661	284.684	51.6487	167.987	165.525	2.14788	0.721995	2.97492	0.00293063	0.0452751
PROS1	158.066	131.986	799.354	1371.73	173.553	234.782	477.662	2.15139	0.768797	2.79838	0.00513596	0.0633143
AMDHD1	6.62553	10.5589	53.1591	52.8031	7.31982	43.5058	28.4121	2.15208	0.913008	2.35713	0.0184166	0.133359
TCONS_00029157	14.1976	11.4388	79.7709	47.8695	41.4189	63.2406	42.4061	2.15452	0.582466	3.69896	0.00021649	0.00816716
VWCE	16.0906	18.4781	86.1578	40.4691	31.1892	155.843	57.4545	2.15564	0.765108	2.81743	0.00484094	0.0613426
MAP7D2	39.7532	111.749	687.584	303.596	85.7478	278.806	250.623	2.15682	0.757237	2.84828	0.00439568	0.0579478
UPK1B	429.713	502.428	3665.98	448.316	1378.1	2830.67	1541.95	2.15763	0.696638	3.0972	0.00195357	0.0361635
VSTM2L	69.0948	28.1571	54.2236	290.44	425.886	101.192	160.916	2.1614	0.810635	2.66631	0.00766889	0.0798603
NXPH3	26.5021	22.8776	249.022	147.364	11.5822	40.4697	82.3863	2.17277	0.993874	2.18616	0.0288041	0.173062
CCDC64B	70.9878	35.1964	191.54	613.593	94.2726	60.2045	177.049	2.17313	0.865422	2.51106	0.012037	0.104632
GPR1	37.8601	25.5174	181.96	71.7154	156.503	166.469	106.088	2.17582	0.534025	4.07438	4.61e-05	0.00273233
SIRT4	11.358	13.1986	89.3512	74.1822	20.107	41.9877	41.1141	2.17753	0.753811	2.8887	0.0038684	0.0534406
HPGD	22.7161	24.6375	92.5446	172.855	49.0912	117.891	79.3725	2.17855	0.607624	3.58536	0.00033661	0.010966
GABARAPL1	830.084	385.4	3713.88	4924.77	1272.4	1100.08	2037.18	2.17916	0.665542	3.27427	0.00105934	0.0235865
STAG3L5P	1.89301	7.03928	31.8697	21.5568	16.6971	14.6626	15.0364	2.17957	0.919252	2.37102	0.017739	0.130692
PPP1R3C	28.3951	50.1548	43.5789	120.229	406.279	146.734	131.979	2.18344	0.800196	2.72863	0.00635973	0.0707345
IFIT3	305.721	383.641	2765.43	352.932	1367.87	1809.01	1163.52	2.18985	0.668109	3.27768	0.00104664	0.0234825
AGAP11	16.0906	11.4388	141.51	27.3127	14.1396	72.349	46.5568	2.19029	0.933246	2.34695	0.0189275	0.135899
DDAH1	648.355	607.138	7824.87	1179.32	599.792	1863.67	2119.94	2.19077	0.843933	2.5959	0.00943422	0.0895367
SHISA4	75.7203	58.074	803.612	256.727	41.4189	123.963	226.002	2.19169	0.920978	2.37975	0.0173245	0.128746
SPTBN5	24.6091	31.6767	264.989	144.898	61.0259	46.5419	95.0401	2.19189	0.752931	2.91114	0.00360113	0.0513622
ADGRF4	96.5434	96.79	134.059	416.247	914.356	304.613	326.518	2.19213	0.67917	3.22766	0.00124805	0.0266699
ROBO4	69.0948	91.5106	1001.6	96.3836	41.4189	342.565	273.179	2.20185	0.985467	2.23433	0.0254617	0.161893
SLC41A2	51.1112	37.8361	596.04	138.319	22.6644	64.7587	151.205	2.20193	1.02049	2.15773	0.030949	0.180968
ARFGEF3	38.8066	16.7183	372.501	76.649	13.2872	52.6142	94.5127	2.20453	1.062	2.07584	0.0379091	0.203115
WNT9A	25.5556	15.8384	137.252	141.609	49.0912	57.1684	70.5024	2.20942	0.656782	3.36401	0.00076818	0.0189306
LAYN	277.326	284.211	2093.75	1500	452.313	1166.87	961.83	2.21359	0.562507	3.93523	8.31e-05	0.00415021
MYOM3	6.62553	1.75982	13.7737	15.8009	26.0743	25.289	14.3039	2.21394	0.934607	2.36885	0.0178435	0.131147
CYP7B1	8.51853	8.7991	91.4801	23.2013	9.02478	41.9877	29.9186	2.22266	0.971561	2.28772	0.0221539	0.148396
LOC729966	3.78601	6.15937	45.7078	22.3791	8.1723	20.7348	17.2399	2.22628	0.970984	2.29281	0.0218589	0.147584
ENPP5	81.3993	58.9539	407.628	571.657	66.9933	275.77	243.15	2.23242	0.721184	3.0955	0.00196484	0.0362133
SLC5A1	13.2511	15.8384	53.1591	72.5377	39.714	114.855	50.9758	2.24042	0.633553	3.53628	0.00040581	0.0125153
CXCR2	1.89301	8.7991	40.3855	21.5568	14.1396	29.8432	18.8529	2.24357	0.914293	2.45389	0.0141322	0.113791
ARRDC4	433.499	373.082	614.136	3515.39	1576.73	1938.05	1407.9	2.244	0.605789	3.70427	0.000212	0.00809794
HLA-G	129.671	160.144	1184.69	625.927	500.052	439.721	506.118	2.24467	0.488131	4.59849	4.26e-06	0.00043061
LCE3E	19.8766	51.0348	28.6763	99.6727	257.948	290.95	124.11	2.24539	0.85514	2.62576	0.00864554	0.0851129
P4HTM	74.7738	87.991	888.77	263.305	70.4032	325.866	284.601	2.24607	0.796738	2.81908	0.00481621	0.0611695
HES5	18.9301	13.1986	89.3512	71.7154	32.0417	116.373	56.3516	2.2463	0.658636	3.41053	0.00064838	0.0171098
IFIT1	235.679	385.4	519.398	1088.87	2435.18	1859.11	1086.69	2.24743	0.598337	3.75612	0.00017257	0.00699392
GLIS3	17.9836	10.5589	98.9314	94.739	43.9764	35.9155	49.7675	2.24961	0.679925	3.30861	0.0009376	0.0216727
DOCK8	44.4857	65.1133	377.823	273.172	205.947	190.758	192.3	2.25185	0.449561	5.00901	5.47e-07	8.2e-05
SHC2	86.1318	39.5959	45.7078	784.625	215.324	154.325	220.368	2.25222	0.911789	2.47011	0.013507	0.111193
EPB41L4B	242.305	291.25	1566.84	1192.47	822.289	1517.55	938.2	2.25481	0.375493	6.00493	1.91e-09	7.9e-07
MUC15	26.5021	16.7183	28.6763	228.769	64.4358	93.6019	75.8673	2.25621	0.814234	2.77096	0.00558915	0.0658416
BTG2	1094.16	1123.64	11288.7	2092.04	2605.67	5300.56	3916.87	2.26246	0.651096	3.47486	0.00051113	0.0144353
C10orf54	96.5434	122.307	1241.11	440.916	222.144	207.457	387.83	2.26802	0.728645	3.11265	0.00185413	0.035058
NMNAT2	18.9301	8.7991	179.831	7.57818	15.8446	67.7948	49.213	2.26923	1.13909	1.99213	0.0463563	0.227012
FAXDC2	49.2182	50.1548	101.06	315.108	274.145	271.215	176.234	2.26952	0.531432	4.27058	1.95e-05	0.00143617
SULT2B1	194.98	205.019	334.18	506.697	647.531	2385.88	711.798	2.27362	0.733143	3.10119	0.00192743	0.0359575
FAM184A	2.83951	11.4388	89.3512	21.5568	10.7297	20.7348	25.5251	2.27571	1.07249	2.1219	0.033846	0.191744
SLC39A2	11.358	8.7991	41.4499	12.5118	14.9921	131.554	36.1941	2.27738	1.03898	2.19193	0.0283847	0.172168
NPTXR	3.78601	7.03928	58.4815	20.7345	9.02478	20.7348	19.3835	2.27811	0.996891	2.28522	0.0223001	0.149178
HIST1H2AE	6.62553	12.3187	98.9314	30.6018	24.3694	34.3974	33.9574	2.28148	0.828764	2.75287	0.00590757	0.06809
VSIG10	332.223	363.403	1673.29	2909.38	1419.02	778.249	1245.34	2.28459	0.517445	4.41513	1.01e-05	0.00082528
FER1L4	24.6091	8.7991	68.0617	118.585	14.1396	130.035	60.1217	2.292	0.882388	2.5975	0.00939055	0.0894393
RNF222	12.3045	8.7991	43.5789	41.2913	26.0743	101.192	38.2901	2.29474	0.749634	3.06115	0.00220492	0.0383264
S100A4	430.659	361.643	950.509	4461.83	1201.64	1169.91	1428.78	2.29604	0.652239	3.52025	0.00043115	0.0130704
ATP6V0A4	14.1976	8.7991	117.027	23.2013	63.5834	25.289	41.433	2.29829	0.84966	2.70495	0.00683149	0.07387
ABCG1	35.9671	27.2772	216.023	209.035	100.24	99.6742	114.119	2.30004	0.539249	4.26527	2e-05	0.00145962
CTSV	970.166	1140.36	795.096	12146.8	5977.22	1939.57	3827.62	2.30482	0.843937	2.73103	0.00631363	0.070516
RGPD4	19.8766	10.5589	121.285	66.7818	46.5338	70.831	55.3946	2.31226	0.623001	3.71149	0.00020604	0.00790987
LCE3D	143.869	293.89	183.025	676.085	985.964	2511.88	798.535	2.31322	0.813317	2.84418	0.00445253	0.0583176
CRYAB	374.815	105.589	2471.64	1013.22	583.595	709.936	875.882	2.31355	0.69402	3.33355	0.00085746	0.0204068
PDZD7	15.1441	12.3187	99.9959	97.2058	47.3863	31.3613	49.9853	2.31709	0.68543	3.38049	0.00072358	0.0183039
FLG	17.9836	29.9169	12.7092	96.3836	198.275	175.577	87.8909	2.32161	0.902517	2.57238	0.0101003	0.0935852
KLF4	743.005	495.389	3082.65	1418.6	2494.85	5402.27	2272.21	2.32296	0.534675	4.34462	1.4e-05	0.00109882
MGAT4A	48.2717	37.8361	346.953	278.106	39.714	201.385	158.128	2.32459	0.743851	3.12508	0.00177755	0.0340857
FAM46A	63.4157	89.7508	365.049	471.34	182.93	524.732	282.286	2.3283	0.503004	4.62879	3.68e-06	0.00038419
SLC44A4	9.46504	11.4388	152.155	21.5568	9.02478	31.3613	38.5836	2.33076	1.08537	2.14743	0.0317592	0.184075
CHN1	14.1976	14.9585	131.93	56.0922	55.0586	54.1323	53.8115	2.33235	0.634218	3.67752	0.00023551	0.00856569
FAM198B	64.3622	52.7946	137.252	307.708	264.768	477.672	216.843	2.33547	0.537253	4.34706	1.38e-05	0.00109229
TMEM86A	99.3829	93.2704	608.813	374.312	403.722	570.274	357.712	2.34071	0.365674	6.40107	1.54e-10	8.73e-08
PPP1R3G	4.73252	6.15937	26.5473	37.18	19.2545	31.3613	20.2892	2.34275	0.755988	3.09893	0.00194223	0.0360898
S100P	13.2511	9.679	27.6118	88.9831	41.4189	78.4213	42.6442	2.34468	0.708949	3.30726	0.00094213	0.0217445
ZNF750	108.848	52.7946	79.7709	320.042	203.39	1045.43	301.129	2.34614	0.85853	2.73274	0.00628093	0.0702535
SAMD9L	112.634	167.183	740.808	806.004	862.355	439.721	520.867	2.34669	0.405276	5.79035	7.02e-09	2.28e-06
LINC00520	43.5392	28.1571	16.9671	319.219	159.913	237.818	133.686	2.3494	0.88622	2.65103	0.00802466	0.0821395
HIST1H2BK	559.384	539.385	1887.24	5268.48	2455.64	1599.52	2051.02	2.35078	0.524319	4.48349	7.34e-06	0.00065611
DACT1	9.46504	4.39955	56.3525	47.0472	18.402	22.2529	25.7366	2.35098	0.829117	2.83552	0.00457516	0.0595433
SAMD9	292.47	468.112	1230.47	2800.01	1776.21	1972.97	1422.79	2.35377	0.425834	5.52742	3.25e-08	8.87e-06
VAV1	8.51853	14.0786	118.092	43.7582	27.7793	46.5419	42.5447	2.35998	0.771509	3.05892	0.00222138	0.0384813
CTSF	77.6133	80.9517	417.209	843.007	119.847	251.481	297.768	2.36077	0.696762	3.38821	0.00070351	0.0179148
FAAHP1	3.78601	10.5589	98.9314	33.0686	10.7297	8.59032	27.0275	2.36371	1.1368	2.07927	0.0375922	0.202172
SH3RF3	15.1441	8.7991	170.251	8.40045	16.6971	55.6503	45.2403	2.36858	1.11542	2.12349	0.0337128	0.191415
ZNF571-AS1	16.0906	21.1178	24.4184	250.148	58.4685	55.6503	70.399	2.37493	0.902032	2.63287	0.0084667	0.0841324
MAP3K8	26.5021	16.7183	137.252	140.786	31.1892	143.698	82.1077	2.37746	0.698575	3.4033	0.00066576	0.0172692
CYGB	469.466	663.452	3620.2	1814.11	3709.63	2646.99	2153.39	2.37901	0.40293	5.90426	3.54e-09	1.35e-06
DPYSL4	17.9836	17.5982	36.1276	125.163	48.2388	166.469	68.0134	2.38368	0.741267	3.21569	0.00130132	0.0274247
SGPP2	21.7696	7.03928	216.023	52.8031	20.107	14.6626	54.8175	2.38393	1.08988	2.18733	0.0287182	0.172818
HIST1H1C	288.684	315.008	1881.92	3486.61	513.692	427.576	1151.67	2.38518	0.775862	3.07424	0.00211043	0.0375141
HTR1D	18.9301	5.27946	63.8038	153.12	2.20496	37.4335	46.212	2.39021	1.21509	1.9671	0.0491713	0.234626
CCND1	3489.76	4705.76	18160.9	36287	17088.4	14468.2	15699.4	2.39147	0.453119	5.2778	1.31e-07	2.53e-05
DNASE1L2	13.2511	13.1986	21.225	204.101	35.4516	19.2168	50.4907	2.39148	1.03677	2.30667	0.0210734	0.144528
IL6R	650.248	483.07	1902.15	5326.03	2511.05	2165.76	2172.47	2.39282	0.492841	4.85515	1.2e-06	0.0001554
FLG2	9.46504	7.91919	7.38683	107.073	35.4516	35.9155	33.2852	2.39639	1.00878	2.37554	0.0175234	0.129531
LCE2B	5.67902	4.39955	6.32236	65.1372	22.6644	14.6626	19.2275	2.39695	1.10244	2.17422	0.0296886	0.176657
RAB17	26.5021	30.7968	392.726	128.452	40.5665	46.5419	110.348	2.40018	0.89789	2.67313	0.00751461	0.078724
PRCD	3.78601	2.63973	44.6433	8.40045	9.87726	8.59032	12.4062	2.40675	1.18874	2.02462	0.0429068	0.217715
AVIL	12.3045	4.39955	72.3196	52.8031	33.7466	20.7348	32.1347	2.40979	0.800378	3.01082	0.00260547	0.0424603
SPRR2G	66.2553	111.749	102.125	344.71	389.23	1077.31	347.979	2.42178	0.771325	3.13977	0.00169082	0.0330782
CD74	157.12	187.421	2630.25	479.562	218.734	369.89	673.245	2.42275	0.869966	2.78488	0.00535477	0.0648254
KIAA1324	8.51853	12.3187	114.898	52.8031	27.7793	32.8794	40.9496	2.43093	0.787638	3.08635	0.00202627	0.0368126
METRNL	141.029	81.8316	426.789	710.621	354.278	916.393	437.907	2.43121	0.504721	4.81693	1.46e-06	0.00018109
ILDR1	12.3045	7.03928	118.092	64.315	3.05743	26.8071	38.0192	2.43421	1.14491	2.12611	0.0334937	0.190525
GPRASP2	67.2018	8.7991	287.343	188.478	181.225	166.469	149.336	2.43485	0.6994	3.48134	0.00049891	0.0142216
SLC6A20	9.46504	7.03928	15.9026	116.118	19.2545	29.8432	32.3538	2.43515	0.989983	2.45979	0.0139019	0.113143
HIST1H3E	1.89301	6.15937	9.51578	33.8909	31.1892	16.1806	15.8881	2.43994	1.00337	2.43175	0.015026	0.118219
NKAPP1	2.83951	4.39955	20.1605	28.135	13.2872	20.7348	14.3428	2.4405	0.888958	2.74535	0.00604459	0.0688796
HEG1	1151.89	613.297	14478.9	1948.96	1865.72	914.875	3495.02	2.44363	0.932803	2.61966	0.00880177	0.0860411
MGARP	17.9836	16.7183	217.088	7.57818	20.107	137.626	68.9334	2.44591	1.11715	2.18943	0.0285655	0.172543
CREB3L1	41.6462	28.1571	359.727	212.324	67.8457	126.999	138.867	2.45222	0.680169	3.60531	0.00031178	0.0104239
RAET1L	48.2717	24.6375	145.768	371.022	118.142	164.951	144.882	2.45268	0.608166	4.0329	5.51e-05	0.0031292
TNFAIP8L3	25.5556	20.2379	212.83	42.9359	145.421	104.228	91.2848	2.4545	0.677248	3.62423	0.00028982	0.00988426
RASD1	3.78601	6.15937	9.51578	40.4691	37.1565	25.289	19.8126	2.45623	0.918026	2.67555	0.00746057	0.0783436
MAF	93.7039	44.8754	51.0302	542.055	473.625	457.937	276.621	2.45714	0.788241	3.11724	0.0018255	0.0347589
FGF1	30.2881	42.2357	666.295	88.1609	32.8942	14.6626	145.173	2.46077	1.18306	2.08	0.0375252	0.201957
DAPK1	220.535	145.185	1991.56	811.76	376.443	857.188	733.196	2.46326	0.618699	3.98135	6.85e-05	0.00367362
C3orf52	221.482	146.945	1488.07	1178.49	746.418	655.286	738.865	2.46452	0.452465	5.44687	5.13e-08	1.3e-05
PARD6B	128.724	109.989	1527.45	446.672	229.817	438.203	479.559	2.46643	0.699953	3.52371	0.00042555	0.0129521
GUCY1A3	17.9836	16.7183	66.9973	102.962	81.4854	137.626	70.0453	2.46926	0.523422	4.71754	2.39e-06	0.00027423
KALRN	10.4115	12.3187	84.0288	77.4713	28.6318	66.2768	45.9398	2.47275	0.658259	3.7565	0.00017231	0.00699392
TEKT4P2	7.57203	8.7991	19.096	92.2722	38.8615	34.3974	32.9164	2.47377	0.827126	2.9908	0.00278249	0.0440099
ELMOD1	2.83951	3.51964	11.6447	27.3127	20.107	14.6626	12.7644	2.47411	0.956176	2.58751	0.00966731	0.0910085
NEBL	81.3993	40.4758	632.232	285.506	199.98	239.336	245.905	2.47449	0.588416	4.20533	2.61e-05	0.00177031
EPHB2	23.6626	8.7991	228.797	8.40045	23.5169	104.228	65.6507	2.47631	1.12156	2.20791	0.0272506	0.168159
ADAMTS15	40.6997	18.4781	203.25	218.08	18.402	224.155	119.927	2.48015	0.860394	2.88258	0.00394434	0.0541409
BDNF	5.67902	2.63973	63.8038	9.22272	5.61487	17.6987	16.8598	2.48075	1.21508	2.04164	0.0411874	0.212703
GAD1	43.5392	23.7576	164.929	359.511	113.027	116.373	136.273	2.48306	0.626923	3.96071	7.47e-05	0.00385261
STXBP6	10.4115	17.5982	97.8669	132.564	35.4516	51.0961	56.9147	2.48508	0.712043	3.49008	0.00048288	0.0140532
RBM24	55.8437	44.8754	147.897	816.694	54.2061	114.855	205.145	2.48959	0.931561	2.67249	0.00752896	0.0787656
LHX6	14.1976	12.3187	23.3539	185.189	60.1734	31.3613	53.849	2.4897	0.906326	2.74703	0.00601378	0.0687365
ACE	5.67902	4.39955	87.2222	12.5118	3.90991	13.1445	20.5612	2.49069	1.26931	1.96225	0.0497336	0.236227
RASEF	24.6091	21.9977	253.28	134.208	37.1565	104.228	95.3299	2.49459	0.731663	3.40949	0.00065085	0.0171159
TGFB2	100.329	105.589	1481.68	349.643	188.898	309.167	421.968	2.49756	0.768255	3.25095	0.0011502	0.0251055
KRT2	0.946504	4.39955	33.9986	6.75591	6.46734	17.6987	11.1278	2.50223	1.24832	2.00448	0.0450183	0.223728
SCNN1B	7.57203	8.7991	45.7078	24.8459	36.3041	84.4935	34.0371	2.50581	0.746656	3.35604	0.00079068	0.0192985
PGBD5	18.9301	13.1986	29.7407	138.319	67.8457	133.072	66.2677	2.50767	0.728218	3.44357	0.0005741	0.0157798
C3	78.5598	139.906	51.0302	342.243	764.32	1333.86	451.07	2.50862	0.913253	2.74691	0.00601602	0.0687365
ABCA12	292.47	192.7	2305.58	690.064	833.371	1710.34	1003.5	2.51203	0.553654	4.53719	5.7e-06	0.00054782
LCAL1	15.1441	8.7991	5.25789	152.298	50.7962	67.7948	49.4317	2.51277	1.05432	2.38331	0.0171577	0.128004
SYTL2	16.0906	32.5567	101.06	229.592	85.7478	143.698	100.874	2.51417	0.594005	4.23258	2.31e-05	0.00161181
KANK4	20.8231	8.7991	6.32236	45.4027	165.028	125.481	61.3928	2.51642	1.05478	2.38574	0.0170448	0.127473
FAM26E	14.1976	5.27946	49.9657	76.649	63.5834	34.3974	40.0954	2.51962	0.68078	3.70108	0.00021468	0.00811904
LINC01024	6.62553	12.3187	142.575	33.8909	18.402	26.8071	39.5198	2.52316	0.967165	2.60882	0.0090855	0.0873614
SCD5	644.569	479.551	6215.39	2408.61	1672.21	2636.36	2342.2	2.52377	0.547359	4.61081	4.01e-06	0.00040856
CATSPERG	3.78601	2.63973	37.192	29.7795	3.05743	7.07226	13.3378	2.52572	1.26917	1.99006	0.0465839	0.227835
ZMYND15	10.4115	3.51964	80.8354	39.6468	7.31982	35.9155	29.0248	2.52663	1.00883	2.50453	0.0122615	0.105367
LINC00319	1.89301	6.15937	6.32236	19.9123	9.87726	61.7226	17.0645	2.52691	1.19949	2.10666	0.035147	0.196166
KRTDAP	138.19	143.425	40.3855	1127.51	621.104	1462.9	588.335	2.52767	0.927972	2.72386	0.00645237	0.071284
SLAMF7	128.724	130.227	178.767	2013.1	211.914	593.045	542.046	2.53135	0.868594	2.9143	0.00356482	0.0511428
SPRR2A	116.42	179.502	158.542	570.012	515.397	2188.53	620.817	2.5335	0.829344	3.05483	0.00225191	0.0387853
PARP15	6.62553	7.03928	12.7092	88.9831	19.2545	40.4697	28.5969	2.53359	0.95996	2.63927	0.00830844	0.0837962
HIST1H2AC	85.1853	81.8316	456.594	755.846	385.82	341.046	350.471	2.5364	0.438019	5.79062	7.01e-09	2.28e-06
PBXIP1	442.017	318.527	1707.35	5035.77	1231.48	858.706	1598.39	2.53762	0.676248	3.75251	0.00017508	0.00703941
FGD3	8.51853	8.7991	69.1262	84.0495	24.3694	26.8071	36.3616	2.54112	0.787075	3.22856	0.00124415	0.0266238
CLDN1	1967.78	1158.84	11280.1	7587.28	8405.08	9157.96	6592.27	2.5424	0.349286	7.27885	3.37e-13	5.14e-10
LIF	53.0042	40.4758	558.783	329.909	87.4527	117.891	197.336	2.54524	0.744536	3.41856	0.00062953	0.0168156
SLC28A3	12.3045	10.5589	120.221	16.6232	42.2714	93.6019	48.6801	2.55272	0.849612	3.00457	0.00265959	0.0430921
SLC40A1	10.4115	1.75982	70.1907	56.0922	4.76239	14.6626	25.7299	2.55506	1.19298	2.14175	0.0322137	0.1859
PRSS27	15.1441	9.679	113.834	63.4927	29.4842	89.0477	52.8636	2.55593	0.69953	3.65378	0.00025841	0.00918226
ATP12A	208.231	122.307	470.432	1931.7	926.291	561.166	702.77	2.5564	0.613323	4.16811	3.07e-05	0.00196348
ROR1	88.9713	84.4713	301.181	653.884	626.219	479.19	371.736	2.56903	0.424562	6.05102	1.44e-09	6.11e-07
GFAP	4.73252	4.39955	87.2222	10.8673	8.1723	5.55419	19.5747	2.56935	1.29912	1.97776	0.0479561	0.232094
CYP4B1	6.62553	1.75982	44.6433	3.46682	13.2872	41.9877	18.0451	2.57035	1.22674	2.09526	0.0361475	0.199242
RHOV	77.6133	31.6767	345.889	328.264	96.83	532.323	234.849	2.5716	0.674775	3.81106	0.00013837	0.00609285
HLA-DRB1	7.57203	8.7991	156.413	27.3127	7.31982	7.07226	35.1648	2.57176	1.25689	2.04614	0.0407431	0.211523
PPAPDC1A	20.8231	10.5589	92.5446	130.919	121.552	29.8432	67.1234	2.57394	0.711796	3.61613	0.00029905	0.0101536
ZNF844	30.2881	9.679	99.9959	146.542	66.1408	167.987	86.1888	2.57933	0.637882	4.04359	5.26e-05	0.00304651
CDRT1	17.9836	27.2772	288.407	155.587	26.0743	75.3852	97.8691	2.58131	0.851052	3.03308	0.00242069	0.0406841
MYL2	2.83951	5.27946	43.5789	30.6018	4.76239	22.2529	17.6358	2.58285	1.07228	2.40874	0.0160078	0.123061
GBP2	3.78601	2.63973	43.5789	14.1564	17.5496	5.55419	13.9608	2.59866	1.13103	2.2976	0.0215846	0.146443
ADAMTS7	39.7532	34.3165	143.639	533.01	64.4358	164.951	162.768	2.60857	0.773847	3.37092	0.00074919	0.0186127
ASPRV1	16.0906	24.6375	29.7407	64.315	109.617	300.059	90.1599	2.61256	0.863889	3.02418	0.00249308	0.0414042
QPCT	240.412	261.333	4198.21	1287.03	182.078	515.624	1113.53	2.62247	0.929098	2.8226	0.00476363	0.0609577
SPRR2D	862.265	908.067	1356.07	6213.27	4030.16	10235.8	3933.69	2.62424	0.660524	3.97296	7.1e-05	0.00373988
CRCT1	227.161	318.527	1488.07	1146.43	1353.38	2807.9	1222.99	2.63685	0.455249	5.7921	6.95e-09	2.28e-06
ASGR1	7.57203	2.63973	97.8669	6.75591	5.61487	20.7348	22.9474	2.64351	1.30095	2.03198	0.042156	0.21549
PLA2G4C	17.9836	29.037	154.284	151.476	88.3052	202.903	106.748	2.65114	0.514735	5.15049	2.6e-07	4.58e-05
HIST1H2BD	140.083	117.908	426.789	1314.99	885.372	630.997	585.44	2.65809	0.496231	5.35656	8.48e-08	1.91e-05
SPRR4	13.2511	7.03928	10.5802	63.4927	79.7804	107.265	46.318	2.66608	0.901756	2.95654	0.00311114	0.0470969
TRPM6	5.67902	6.15937	42.5144	45.4027	20.107	46.5419	27.1507	2.66732	0.73581	3.62502	0.00028894	0.00987646
STX11	7.57203	14.0786	171.316	79.1159	12.4347	16.1806	49.5329	2.66963	1.06466	2.50749	0.0121591	0.105176
CYP1A1	257.449	196.22	593.911	2642.96	561.43	1991.18	1039.94	2.67286	0.667602	4.00368	6.24e-05	0.0035032
INCA1	8.51853	5.27946	129.801	26.4904	15.8446	7.07226	31.5844	2.67397	1.1605	2.30416	0.0212134	0.145143
PLSCR4	13.2511	28.1571	204.314	242.748	17.5496	67.7948	95.0525	2.67478	0.923332	2.89688	0.00376898	0.0527565
TLR1	5.67902	7.91919	79.7709	34.7132	32.0417	31.3613	31.3309	2.67842	0.757479	3.53597	0.00040628	0.0125153
FOXD4	0	6.15937	21.225	25.6682	15.8446	20.7348	14.3553	2.68055	1.07949	2.48317	0.0130218	0.108736
TMEM27	31.2346	16.7183	261.796	199.168	50.7962	107.265	110.579	2.68447	0.707861	3.79237	0.00014922	0.00638624
ADAM32	12.3045	2.63973	147.897	8.40045	16.6971	22.2529	34.4486	2.68492	1.22515	2.19151	0.028415	0.172179
ALPK3	3.78601	5.27946	44.6433	25.6682	14.1396	37.4335	21.2417	2.69473	0.853559	3.15705	0.00159376	0.0316248
FOXA1	2.83951	2.63973	38.2565	24.8459	4.76239	7.07226	12.8194	2.71058	1.22762	2.208	0.027244	0.168159
ZSWIM4	193.087	161.023	779.129	1835.49	1005.57	1024.18	832.496	2.71277	0.430752	6.29776	3.02e-10	1.49e-07
C6orf99	1.89301	2.63973	21.225	10.8673	8.1723	23.771	10.8447	2.7171	1.09357	2.48462	0.012969	0.108579
NLRP10	17.9836	9.679	112.77	29.7795	106.207	119.409	65.388	2.71994	0.710418	3.82865	0.00012885	0.00580726
TXNIP	517.737	1011.02	217.088	10915	3896.32	5124.47	3613.03	2.72031	0.962126	2.82739	0.00469291	0.0602546
LNX1	5.67902	18.4781	93.6091	101.317	23.5169	105.746	57.4745	2.72279	0.789155	3.45026	0.00056005	0.0155188
SLC7A7	15.1441	21.1178	358.663	77.4713	16.6971	29.8432	85.906	2.72375	1.07402	2.53602	0.0112121	0.0998891
TRAF1	83.2923	87.991	1886.18	72.5377	80.6329	231.746	406.48	2.72659	1.10267	2.47272	0.0134088	0.110868
LCE6A	2.83951	6.15937	6.32236	37.18	36.3041	45.0239	21.7215	2.74503	1.00902	2.72048	0.00651872	0.0718477
UPK2	9.46504	7.91919	180.896	26.4904	5.61487	25.289	42.0291	2.75555	1.18508	2.32519	0.0200617	0.140542
CCL20	16.0906	30.7968	533.236	13.3341	32.0417	60.2045	113.701	2.75923	1.19412	2.31068	0.0208506	0.143697
MYO5B	297.202	236.696	2195.94	3059.03	901.569	1078.83	1294.29	2.7601	0.545241	5.06216	4.15e-07	6.74e-05
LOC115110	2.83951	2.63973	29.7407	15.8009	9.02478	23.771	13.3861	2.76169	1.0125	2.7276	0.00637962	0.0708388
GRHL1	111.687	106.469	749.324	839.718	301.425	1090.97	532.682	2.77006	0.519662	5.3305	9.79e-08	2.08e-05
KLHL34	2.83951	4.39955	24.4184	42.1136	8.1723	28.3252	17.7948	2.7762	0.984703	2.81932	0.00481251	0.0611695
CD6	2.83951	1.75982	15.9026	35.5354	3.05743	11.6265	11.2035	2.77847	1.28314	2.16536	0.0303601	0.17898
SLC22A20	3.78601	4.39955	57.417	17.4454	17.5496	23.771	20.1448	2.7785	0.928832	2.99139	0.00277713	0.0440099
CEACAM6	12.3045	13.1986	43.5789	70.8931	87.4527	154.325	63.0421	2.78287	0.659432	4.22011	2.44e-05	0.00166612
DUSP10	312.346	194.46	1200.66	3233.35	1185.44	1368.78	1248.59	2.78523	0.524345	5.31182	1.09e-07	2.18e-05
CYSRT1	29.3416	51.0348	394.855	119.407	99.3874	506.515	199.507	2.79282	0.730242	3.82452	0.00013103	0.00588816
ANGPTL4	249.877	131.107	1309.24	108.718	3251.85	621.888	944.863	2.79527	0.93763	2.98121	0.00287109	0.044606
DPP4	113.58	77.432	91.4801	920.3	1292.86	356.227	474.729	2.79911	0.824979	3.39295	0.00069145	0.0177856
APOBEC3B	40.6997	57.1941	805.741	76.649	46.5338	442.757	244.346	2.80371	0.962316	2.9135	0.00357401	0.0511784
SPRR2E	77.6133	138.146	76.5775	777.225	462.543	1705.79	539.065	2.80553	0.880798	3.18521	0.0014465	0.0295074
SNCG	60.5762	36.9562	151.091	369.378	502.609	342.565	243.279	2.80578	0.544831	5.14981	2.61e-07	4.58e-05
CCDC180	4.73252	0	31.8697	15.8009	8.1723	13.1445	11.7033	2.80793	1.27196	2.20756	0.027275	0.168174
SORT1	156.173	130.227	1810.6	1417.77	277.555	529.286	719.686	2.81558	0.692072	4.06834	4.74e-05	0.00278255
CIRBP-AS1	3.78601	2.63973	32.9342	16.6232	23.5169	20.7348	16.1225	2.81667	0.884632	3.18401	0.00145252	0.0295514
ABTB2	89.9178	75.6722	1285.82	336.487	184.635	550.539	419.928	2.82914	0.702853	4.02521	5.69e-05	0.00320936
ZEB1	17.9836	13.1986	52.0947	300.307	42.2714	51.0961	78.9086	2.83051	0.904024	3.13101	0.00174206	0.0338952
TBC1D3F	11.358	0	28.6763	44.5804	29.4842	61.7226	28.7203	2.83264	1.03425	2.73884	0.0061656	0.0695494
PCDH1	420.248	251.654	1957.5	3875.55	1378.1	2390.43	1711.66	2.83672	0.483532	5.86668	4.45e-09	1.54e-06
DSC2	1562.68	1172.04	6360.16	18510.3	6869.77	7488.09	6993.26	2.84239	0.515783	5.51083	3.57e-08	9.57e-06
SBSN	434.445	322.927	290.536	4714.26	1795.82	4077	1938.58	2.84376	0.818115	3.47599	0.00050897	0.0144009
GMPR	6.62553	11.4388	126.608	68.4263	38.8615	32.8794	46.8899	2.86436	0.771941	3.71059	0.00020678	0.00791815
KCNN4	98.4364	61.5937	616.265	1116.82	115.584	488.299	415.584	2.86669	0.73221	3.91512	9.04e-05	0.00444585
LCE1A	8.51853	13.1986	7.38683	132.564	62.7309	119.409	56.7179	2.87247	0.982415	2.92388	0.00345694	0.0502078
IGF2	35.0206	11.4388	54.2236	5.11136	126.667	500.443	121.567	2.87617	1.22003	2.35746	0.0184005	0.133359
RAB6B	74.7738	58.074	916.446	801.893	159.913	84.4935	348.682	2.88327	0.853694	3.3774	0.00073175	0.01848
BPIFC	2.83951	4.39955	5.25789	56.0922	20.9595	28.3252	19.0623	2.88831	1.10828	2.60613	0.00915719	0.0877768
GDF15	89.9178	32.5567	681.198	258.371	75.518	802.538	322.767	2.88839	0.829453	3.48228	0.00049716	0.0141984
TUBB2B	23.6626	44.8754	679.069	148.187	111.322	86.0116	181.605	2.89639	0.849232	3.4106	0.00064821	0.0171098
SLC2A12	70.9878	47.5151	330.986	618.526	282.67	539.913	314.516	2.90023	0.469735	6.17418	6.65e-10	3.08e-07
SLC15A1	2.83951	5.27946	29.7407	46.225	26.9268	22.2529	21.6274	2.90678	0.813383	3.57369	0.00035199	0.0113941
WFDC2	56.7902	56.3142	701.423	563.434	76.3705	362.299	302.188	2.90977	0.731082	3.98008	6.89e-05	0.00368036
SELPLG	11.358	10.5589	223.475	14.1564	47.3863	48.06	58.5824	2.90998	1.00303	2.9012	0.00371742	0.0523007
RENBP	9.46504	6.15937	18.0316	150.654	19.2545	51.0961	41.86	2.91915	1.00176	2.91401	0.00356818	0.0511428
HUNK	1.89301	2.63973	52.0947	3.46682	8.1723	8.59032	12.2261	2.92032	1.4122	2.06792	0.0386479	0.204963
HIST1H4H	6.62553	11.4388	70.1907	139.964	33.7466	32.8794	48.5575	2.92149	0.813366	3.59185	0.00032834	0.0108118
PTPRB	29.3416	27.2772	361.856	199.99	74.6656	227.192	152.804	2.92427	0.6305	4.63802	3.52e-06	0.00037066
CYP1B1	147.655	39.5959	339.502	1152.18	733.631	620.37	504.906	2.92555	0.630733	4.63833	3.51e-06	0.00037066
LBH	44.4857	35.1964	52.0947	823.272	240.899	98.1561	215.101	2.92745	0.929894	3.14816	0.00164303	0.0323921
EDN1	344.527	556.103	9541.86	1614.3	656.908	1924.39	2439.1	2.9306	0.866059	3.38383	0.00071482	0.0181424
HIST1H2BJ	1.89301	5.27946	13.7737	42.9359	18.402	38.9516	19.6226	2.93338	0.954043	3.07469	0.00210724	0.0375141
ABCA3	19.8766	7.03928	321.406	51.9809	11.5822	29.8432	73.038	2.93572	1.15371	2.54459	0.0109406	0.0982145
SAA1	72.8808	128.467	1070.79	79.9381	202.537	1736.15	547.877	2.93696	0.957622	3.06693	0.00216268	0.0379375
CPEB3	27.4486	11.4388	130.866	141.609	112.175	215.047	105.847	2.93955	0.539419	5.44948	5.05e-08	1.3e-05
TFPI	23.6626	16.7183	127.672	379.245	76.3705	38.9516	109.853	2.94151	0.853516	3.44635	0.00056821	0.015671
MMP23A	7.57203	7.91919	138.317	28.135	29.4842	46.5419	42.4115	2.9451	0.870344	3.38383	0.00071482	0.0181424
TNNT2	17.0371	9.679	283.085	42.9359	18.402	73.8671	73.5844	2.95702	0.996564	2.96722	0.00300506	0.0458227
PRPH	0.946504	4.39955	66.9973	5.11136	6.46734	8.59032	14.8354	2.95894	1.43403	2.06338	0.0390769	0.206095
HSPA6	1.89301	5.27946	38.2565	16.6232	26.0743	35.9155	20.0903	2.96288	0.878774	3.3716	0.00074732	0.0185966
KLK14	5.67902	6.15937	35.0631	24.8459	14.1396	116.373	33.1267	2.96682	0.984766	3.01272	0.00258918	0.0423084
NOTCH4	2.83951	4.39955	89.3512	5.93363	11.5822	10.1084	20.1191	2.96757	1.30202	2.27921	0.0226544	0.150447
TAGAP	1.89301	2.63973	36.1276	16.6232	7.31982	14.6626	12.6276	2.96817	1.127	2.6337	0.008446	0.0841324
TP53INP2	98.4364	83.5914	931.348	1106.13	583.595	236.3	505.984	2.9718	0.59289	5.01239	5.38e-07	8.15e-05
COBL	67.2018	55.4343	461.916	1032.13	127.519	309.167	341.645	2.97495	0.721543	4.12304	3.74e-05	0.00231291
DLX6	5.67902	1.75982	71.2551	13.3341	13.2872	22.2529	20.678	2.97608	1.09568	2.7162	0.00660358	0.0722234
RNF225	3.78601	0.87991	33.9986	14.1564	8.1723	20.7348	13.038	2.9851	1.13296	2.63477	0.00841951	0.084061
LCE2D	2.83951	5.27946	6.32236	77.4713	31.1892	17.6987	22.8834	2.99661	1.12765	2.65739	0.00787493	0.081408
DTNA	6.62553	13.1986	30.8052	158.876	61.8784	70.831	56.4525	3.00716	0.786951	3.82128	0.00013276	0.00594847
SP140	3.78601	5.27946	8.4513	70.8931	44.8288	25.289	25.838	3.01429	1.00607	2.9961	0.00273457	0.0437807
XKRX	2.83951	1.75982	10.5802	38.0022	8.1723	20.7348	13.0982	3.01591	1.14514	2.63366	0.0084469	0.0841324
IQSEC3	3.78601	0	31.8697	13.3341	4.76239	14.6626	10.8191	3.02822	1.37898	2.19599	0.0280928	0.171076
ADAM19	737.326	644.974	5939.69	10046.7	3464.97	3214.74	4007.48	3.03531	0.517005	5.87095	4.33e-09	1.54e-06
UCA1	61.5227	62.4736	416.144	475.451	810.354	359.263	363.618	3.05404	0.446021	6.8473	7.53e-12	7.22e-09
SLC9A7P1	1.89301	1.75982	32.9342	14.9786	6.46734	10.1084	10.7736	3.06311	1.22417	2.5022	0.0123425	0.105611
SPDYA	2.83951	4.39955	47.8368	36.3577	22.6644	17.6987	21.3828	3.06482	0.872126	3.5142	0.00044109	0.0132145
ARHGAP28	6.62553	13.1986	203.25	65.9595	35.4516	31.3613	58.7244	3.06618	0.899222	3.40981	0.00065008	0.0171159
FGF17	3.78601	1.75982	59.546	18.2677	2.20496	16.1806	16.3742	3.06651	1.32342	2.31712	0.0204973	0.142418
KANK3	8.51853	6.15937	113.834	39.6468	26.9268	70.831	43.7361	3.07469	0.791446	3.88491	0.00010237	0.00482743
TRPV2	10.4115	11.4388	214.959	69.2486	23.5169	64.7587	65.1389	3.07665	0.867622	3.54608	0.00039101	0.0122861
FBXO10	72.8808	103.829	670.553	1191.65	514.544	611.262	526.87	3.07795	0.454749	6.76846	1.3e-11	1.17e-08
LINC00511	2.83951	5.27946	28.6763	68.4263	22.6644	20.7348	24.1868	3.07989	0.908163	3.39135	0.0006955	0.0178297
ZNF385C	1.89301	1.75982	36.1276	10.045	9.02478	10.1084	10.9098	3.08079	1.2307	2.50327	0.0123051	0.1056
DCDC2	7.57203	10.5589	138.317	158.876	4.76239	10.1084	54.4491	3.09046	1.23514	2.50212	0.0123451	0.105611
FBP1	5.67902	3.51964	91.4801	16.6232	13.2872	38.9516	27.6735	3.09052	1.02478	3.01579	0.00256312	0.0421045
RASGRP3	2.83951	3.51964	35.0631	38.0022	18.402	20.7348	19.1769	3.09801	0.876043	3.53637	0.00040567	0.0125153
KLK7	525.31	392.44	1719.06	4556.39	2811.97	6721.47	2787.19	3.10609	0.54535	5.69559	1.23e-08	3.83e-06
PRSS36	4.73252	4.39955	68.0617	51.1586	14.9921	26.8071	27.7753	3.11105	0.892855	3.48438	0.00049328	0.0141984
FLNC	107.901	77.432	1449.75	1018.97	166.733	570.274	564.593	3.11118	0.716495	4.34222	1.41e-05	0.0011052
TCHH	12.3045	7.91919	125.543	151.476	22.6644	52.6142	61.5036	3.11254	0.835758	3.72421	0.00019592	0.00761711
SORBS2	8.51853	20.2379	90.4156	299.485	56.7635	54.1323	87.6754	3.11261	0.841644	3.69825	0.00021709	0.00816973
BEAN1	6.62553	3.51964	115.963	18.2677	26.9268	17.6987	30.9169	3.11591	1.04227	2.98954	0.00279398	0.0440311
CYP24A1	7.57203	17.5982	188.347	2.64454	29.4842	224.155	77.7169	3.12705	1.25761	2.48651	0.0129005	0.108419
CSF1	50.1647	60.7138	1076.12	227.125	142.864	497.407	341.815	3.12816	0.745507	4.19602	2.72e-05	0.00182038
PTCHD4	31.2346	21.9977	523.656	271.528	43.9764	98.1561	164.508	3.13384	0.862385	3.63393	0.00027914	0.00973344
RASGEF1B	4.73252	7.03928	30.8052	115.296	20.9595	45.0239	36.726	3.14811	0.898265	3.50465	0.0004572	0.0134708
B3GNT7	22.7161	10.5589	401.241	121.874	27.7793	43.5058	104.029	3.15245	0.994192	3.17087	0.00151983	0.0305546
SPRR3	106.955	134.626	388.468	156.409	972.325	2848.89	767.362	3.17389	0.895732	3.54335	0.00039507	0.0123694
STEAP4	16.0906	14.0786	86.1578	29.7795	25.2219	409.359	96.1979	3.17579	1.05424	3.01241	0.00259184	0.0423084
OCLN	212.017	139.906	3733.04	1430.11	232.374	1051.5	1132.57	3.19462	0.817553	3.90755	9.32e-05	0.0045225
TNXB	15.1441	7.03928	307.568	19.9123	11.5822	70.831	71.4294	3.19604	1.16248	2.74932	0.00597192	0.0684046
NNMT	5.67902	2.63973	92.5446	11.6895	21.8119	29.8432	26.7847	3.19808	1.05273	3.03788	0.00238248	0.0403121
AFP	0.946504	2.63973	26.5473	20.7345	20.107	2.51806	11.6655	3.21357	1.31597	2.44197	0.0146073	0.116254
C4orf19	0.946504	3.51964	14.8381	14.1564	23.5169	35.9155	14.8988	3.22119	1.04808	3.07343	0.00211612	0.0375141
PTPRR	18.9301	11.4388	255.409	95.5613	90.0102	131.554	99.9004	3.2293	0.625615	5.16181	2.45e-07	4.4e-05
ETV7	6.62553	14.9585	338.438	11.6895	4.76239	54.1323	71.1843	3.2296	1.33493	2.41931	0.0155499	0.120971
IVL	775.186	472.511	3243.38	3120.7	6123	10973.6	4117.47	3.23263	0.573738	5.63433	1.76e-08	5.19e-06
RSAD2	34.0741	25.5174	188.347	271.528	148.831	518.66	197.243	3.23517	0.593062	5.45504	4.9e-08	1.29e-05
PAPPA	39.7532	32.5567	340.567	286.328	214.472	530.804	240.164	3.24038	0.480389	6.74533	1.53e-11	1.3e-08
RND1	2.83951	2.63973	46.7723	31.4241	3.90991	25.289	18.2291	3.24322	1.15022	2.81965	0.00480765	0.0611695
KRT23	142.922	88.8709	53.1591	2664.34	595.529	1081.86	770.53	3.24406	0.988375	3.28221	0.00102995	0.0232446
HIST2H2BE	127.778	83.5914	2304.52	726.244	649.236	328.902	702.795	3.24459	0.708173	4.58163	4.61e-06	0.00046376
EPHX3	27.4486	18.4781	288.407	242.748	85.7478	260.589	153.32	3.2504	0.587992	5.52797	3.24e-08	8.87e-06
FAM83E	5.67902	4.39955	80.8354	60.2036	15.8446	40.4697	33.9886	3.26768	0.863291	3.78515	0.00015362	0.00646757
RRAGD	27.4486	7.91919	86.1578	435.16	80.6329	86.0116	119.972	3.27971	0.87149	3.76333	0.00016766	0.00689708
SYT17	16.0906	7.91919	394.855	36.3577	6.46734	34.3974	82.0978	3.28776	1.2575	2.61452	0.00893539	0.0865719
HIST1H2BC	14.1976	19.358	129.801	213.146	136.896	184.686	115.764	3.29698	0.471351	6.99475	2.66e-12	2.9e-09
TMEM217	11.358	9.679	207.508	129.274	53.3536	26.8071	72.4133	3.29993	0.844858	3.9059	9.39e-05	0.00452458
UCKL1-AS1	2.83951	2.63973	11.6447	74.1822	7.31982	17.6987	18.8041	3.30029	1.22279	2.69898	0.00695513	0.0748363
TIMP2	500.7	382.761	6397.41	8148.07	1573.32	1654.17	3108.82	3.33023	0.692896	4.80625	1.54e-06	0.0001895
GATA6	1.89301	5.27946	77.642	29.7795	7.31982	34.3974	25.4685	3.33303	1.0811	3.08302	0.00204914	0.0370957
OVOL1	86.1318	62.4736	1023.96	393.224	313.359	1282.25	526.315	3.33917	0.624439	5.34747	8.92e-08	1.92e-05
KCNC3	8.51853	3.51964	86.1578	83.2272	43.1239	32.8794	42.3211	3.3417	0.758812	4.40386	1.06e-05	0.00086417
RBBP8NL	1.89301	2.63973	16.9671	34.7132	21.8119	22.2529	16.1296	3.34795	0.958676	3.49226	0.00047894	0.0139919
PODXL	103.169	25.5174	1496.58	829.85	66.9933	243.89	460.417	3.3561	0.978651	3.42931	0.00060512	0.0163101
HIST1H2BG	15.1441	7.91919	110.641	152.298	43.1239	169.505	82.5218	3.35624	0.692589	4.84593	1.26e-06	0.00016045
LIPH	14.1976	6.15937	48.9012	113.651	167.586	89.0477	72.6738	3.36058	0.689268	4.87557	1.08e-06	0.00014415
KLK12	1.89301	2.63973	4.19342	54.4477	20.107	17.6987	16.2466	3.36315	1.24645	2.69818	0.00697203	0.0749652
RAB15	106.008	115.268	3476.5	666.218	159.913	287.914	801.387	3.37364	0.983669	3.42965	0.00060435	0.0163101
IRF1	139.136	241.095	5759.79	422.003	558.873	1150.17	1377.93	3.37441	0.917897	3.67624	0.00023669	0.00856973
GDA	30.2881	33.4366	759.968	359.511	96.83	113.337	231.645	3.37952	0.809175	4.17651	2.96e-05	0.0019084
NEB	3.78601	0.87991	37.192	38.0022	9.87726	14.6626	16.8167	3.38568	1.11325	3.04126	0.00235589	0.0400842
NAALADL2	4.73252	7.03928	26.5473	164.632	37.1565	20.7348	42.8904	3.38695	1.00832	3.35901	0.00078223	0.0191841
PDGFB	477.038	374.841	14370.3	1831.38	1014.1	650.732	3119.15	3.3902	1.38799	2.44253	0.0145846	0.116254
MYRFL	6.62553	4.39955	94.6735	56.9145	32.0417	51.0961	40.3752	3.39369	0.741256	4.57829	4.69e-06	0.00046815
SERPINB10	2.83951	1.75982	59.546	5.11136	6.46734	29.8432	17.0112	3.40181	1.31667	2.58365	0.00977616	0.0917491
LYPD1	0.946504	1.75982	3.12894	46.225	1.35248	10.1084	10.0035	3.40762	1.71288	1.98941	0.0466555	0.227966
TSPAN18	4.73252	7.91919	202.185	36.3577	7.31982	26.8071	46.9703	3.40884	1.1718	2.90905	0.00362525	0.0515737
MYO7B	2.83951	0	25.4829	17.4454	3.90991	16.1806	10.3931	3.40919	1.40824	2.42089	0.0154825	0.120725
FBXO32	40.6997	29.9169	393.79	709.799	133.487	280.324	264.086	3.4236	0.647195	5.2899	1.22e-07	2.4e-05
CDH2	16.0906	21.1178	424.66	298.663	14.9921	64.7587	139.464	3.42567	1.02415	3.3449	0.00082313	0.0198056
MUC1	48.2717	38.716	1375.23	265.772	78.0755	160.397	327.161	3.43092	0.950913	3.60802	0.00030854	0.0103608
MAFB	36.9136	25.5174	441.691	389.112	112.175	410.877	235.464	3.43509	0.601857	5.70749	1.15e-08	3.65e-06
CD14	0.946504	2.63973	23.3539	27.3127	3.05743	28.3252	13.6892	3.43565	1.27398	2.69678	0.00700137	0.0750354
CSF2	39.7532	65.9932	1551.94	148.187	32.0417	568.756	400.528	3.4407	1.06332	3.23579	0.00121306	0.0261415
PDZK1	0	3.51964	39.321	14.1564	7.31982	20.7348	13.5919	3.44327	1.29238	2.66429	0.00771505	0.0800803
SERPINB9	5.67902	9.679	86.1578	87.3386	5.61487	160.397	58.561	3.44508	1.04118	3.30882	0.00093691	0.0216727
ALS2CR11	1.89301	0.87991	4.19342	24.8459	9.87726	25.289	10.5798	3.45542	1.35144	2.55684	0.0105629	0.0962953
PRDM6	0.946504	1.75982	47.8368	2.64454	9.02478	4.03613	10.4581	3.46676	1.62726	2.13043	0.0331362	0.189479
KLK6	67.2018	82.7115	934.542	1185.89	741.303	471.6	579.959	3.47373	0.448391	7.7471	9.4e-15	3.56e-11
SEMA7A	486.503	617.696	12743.8	5920.54	2117.2	3900.91	4297.19	3.48217	0.641367	5.4293	5.66e-08	1.37e-05
PROC	3.78601	0.87991	18.0316	65.9595	6.46734	16.1806	17.9675	3.48487	1.25263	2.78204	0.00540183	0.0649155
AZGP1	0.946504	6.15937	4.19342	97.2058	49.9437	13.1445	28.0156	3.50001	1.3077	2.67647	0.00744013	0.0782365
SLC6A2	1.89301	0.87991	49.9657	5.11136	3.90991	7.07226	10.8887	3.50143	1.56404	2.2387	0.0251752	0.160656
MYH14	106.955	28.1571	1922.37	405.558	126.667	624.924	535.189	3.50944	0.902618	3.88807	0.00010105	0.00479465
2023-09-03	3.78601	2.63973	51.0302	59.3813	10.7297	28.3252	25.3987	3.51167	0.985715	3.56257	0.00036725	0.0117389
RAB42	8.51853	14.9585	372.501	90.6277	13.2872	63.2406	93.2722	3.51168	1.05301	3.33491	0.00085327	0.0203386
KRT13	1269.26	551.703	3138	11205.3	4539.09	23066.5	7294.38	3.52573	0.749322	4.70523	2.54e-06	0.00028914
BMP6	17.0371	26.3973	39.321	445.027	246.014	274.252	174.091	3.52603	0.7983	4.41692	1e-05	0.00082528
ACVR1C	8.51853	0.87991	90.4156	49.5141	9.87726	69.3129	37.503	3.52713	1.06107	3.32413	0.00088696	0.0209133
CYFIP2	35.0206	45.7553	1200.66	21.5568	18.402	630.997	324.815	3.53119	1.71422	2.05994	0.0394047	0.207109
C5AR1	0	2.63973	46.7723	5.11136	9.87726	4.03613	10.8228	3.54372	1.63605	2.16602	0.0303096	0.178941
GAS7	10.4115	7.03928	242.635	66.7818	13.2872	89.0477	70.9504	3.54839	0.979268	3.62351	0.00029063	0.00988981
PCDH20	1.89301	1.75982	59.546	15.8009	6.46734	7.07226	14.8399	3.54937	1.34175	2.64532	0.00816134	0.0828642
SYT16	0.946504	1.75982	30.8052	9.22272	12.4347	16.1806	11.3083	3.57431	1.2332	2.8984	0.00375071	0.0526235
NPTX1	0.946504	5.27946	97.8669	5.11136	1.35248	49.5781	26.1058	3.58373	1.53325	2.33734	0.0194216	0.137711
DOCK3	6.62553	2.63973	106.383	32.2463	13.2872	75.3852	38.8444	3.59542	0.98519	3.64947	0.00026278	0.00925131
ASRGL1	2.83951	6.15937	186.218	15.8009	2.20496	17.6987	37.9036	3.59794	1.42169	2.53075	0.011382	0.100991
ADAMTS9	9.46504	13.1986	55.2881	297.84	20.9595	183.168	96.0699	3.60941	0.948584	3.80505	0.00014178	0.00620385
BSPRY	24.6091	14.0786	755.711	95.5613	13.2872	82.9755	163.787	3.60958	1.1537	3.1287	0.00175582	0.0339219
TNFRSF10C	20.8231	34.3165	440.627	492.719	81.4854	336.492	233.827	3.60987	0.689833	5.23296	1.67e-07	3.15e-05
KIT	0.946504	1.75982	9.51578	18.2677	26.0743	17.6987	11.7938	3.6479	1.18643	3.07468	0.00210729	0.0375141
KRTAP2-3	158.066	75.6722	1388.01	2276.23	979.997	1227.6	1017.01	3.65118	0.4817	7.57978	3.46e-14	8.81e-11
IL34	3.78601	0.87991	99.9959	6.75591	3.05743	11.6265	20.4336	3.66674	1.51996	2.41239	0.0158483	0.122403
PNMAL2	1.89301	1.75982	38.2565	31.4241	7.31982	19.2168	16.0617	3.66727	1.14124	3.2134	0.00131174	0.0275683
CLDN4	963.541	787.519	4242.92	32617.2	2470.13	5221.62	7716.58	3.66912	0.884285	4.14925	3.34e-05	0.00211473
LINC01356	0.946504	1.75982	12.7092	19.09	14.9921	26.8071	12.1341	3.67409	1.15177	3.18995	0.00142299	0.029223
GGT6	27.4486	17.5982	814.257	106.251	52.5011	196.83	201.898	3.69481	0.943815	3.91476	9.05e-05	0.00444585
ANKRD19P	2.83951	0.87991	39.321	1	4.76239	55.6503	16.8255	3.7057	1.70066	2.17898	0.0293333	0.175065
IL6	1.89301	4.39955	106.383	1.82227	4.76239	55.6503	28.5684	3.70575	1.49934	2.47158	0.0134516	0.110868
ATF3	503.54	234.056	10166.7	6927.82	254.538	1916.8	3333.33	3.70691	0.984798	3.76413	0.00016713	0.00689708
NCCRP1	29.3416	61.5937	860.029	745.979	310.802	468.564	412.135	3.70938	0.541777	6.8467	7.56e-12	7.22e-09
ZNF469	1.89301	3.51964	12.7092	70.0709	8.1723	55.6503	24.7526	3.71643	1.16352	3.19413	0.00140254	0.0288967
ENPP4	3.78601	20.2379	345.889	251.793	7.31982	34.3974	109.987	3.72416	1.20913	3.08002	0.00206985	0.03725
IFIT2	63.4157	52.7946	2029.88	51.9809	277.555	722.081	532.368	3.72705	0.997856	3.73506	0.00018767	0.00742848
PNPLA7	3.78601	1.75982	55.2881	64.315	9.87726	20.7348	25.3768	3.73713	1.07399	3.47968	0.00050201	0.0142835
FAM174B	5.67902	3.51964	185.154	22.3791	8.1723	34.3974	42.6335	3.74612	1.19064	3.1463	0.00165348	0.032556
MRVI1	4.73252	6.15937	174.509	23.2013	23.5169	76.9032	50.9204	3.75276	0.987081	3.80188	0.0001436	0.00625101
LCE2A	1.89301	2.63973	3.12894	65.9595	25.2219	31.3613	21.1174	3.75293	1.26439	2.96818	0.00299565	0.0457248
HID1	17.9836	4.39955	500.237	55.27	10.7297	40.4697	104.265	3.7547	1.24084	3.02593	0.00247873	0.0412555
SPRR2B	1.89301	3.51964	7.38683	9.22272	21.8119	114.855	25.8648	3.77297	1.3135	2.87245	0.00407301	0.0552768
KRT81	60.5762	19.358	608.813	394.046	185.488	1004.44	378.204	3.77614	0.704516	5.35991	8.33e-08	1.9e-05
WFDC21P	5.67902	5.27946	132.995	26.4904	20.107	125.481	52.0886	3.77691	0.963027	3.92192	8.78e-05	0.00437201
TMPRSS13	32.1811	16.7183	830.224	205.746	106.207	207.457	232.505	3.78415	0.801229	4.72294	2.32e-06	0.00026928
DISC1	3.78601	2.63973	20.1605	107.073	15.8446	37.4335	30.5729	3.79139	1.05591	3.59062	0.00032989	0.0108395
RASSF4	4.73252	8.7991	260.731	86.5163	6.46734	25.289	64.8392	3.7927	1.18703	3.19511	0.0013978	0.0288967
MYEOV	8.51853	8.7991	300.117	29.7795	82.3379	84.4935	85.0909	3.83104	0.894368	4.28351	1.84e-05	0.00137111
SPRR2F	0	4.39955	24.4184	41.2913	18.402	48.06	22.1785	3.83914	1.05661	3.63344	0.00027966	0.00973344
TAGLN	1013.71	433.795	31554.1	6473.1	3177.68	398.733	7174.6	3.84498	1.53125	2.511	0.0120389	0.104632
KRT86	4.73252	1.75982	113.834	23.2013	9.02478	45.0239	32.3461	3.85689	1.13252	3.40559	0.00066021	0.0172432
CMYA5	3.78601	0.87991	56.3525	50.3363	11.5822	19.2168	23.109	3.86183	1.09973	3.51162	0.00044538	0.0132908
RPTN	3.78601	11.4388	24.4184	58.5591	94.2726	274.252	77.2044	3.8691	0.966683	4.00245	6.27e-05	0.00350854
TTC9	93.7039	67.753	2650.47	1277.99	373.033	419.986	813.239	3.86935	0.758791	5.09936	3.41e-07	5.72e-05
PRSS22	107.901	30.7968	1351.81	1606.9	343.196	776.731	702.306	3.87822	0.685892	5.65427	1.57e-08	4.78e-06
CGN	98.4364	112.628	1614.74	3531.01	405.427	676.539	1072.55	3.88231	0.75582	5.13656	2.8e-07	4.86e-05
RNF223	2.83951	3.51964	38.2565	78.2936	16.6971	61.7226	32.9715	3.90736	0.923401	4.23148	2.32e-05	0.00161231
GPRC5B	3.78601	5.27946	55.2881	164.632	27.7793	31.3613	47.4377	3.92835	0.950264	4.13396	3.57e-05	0.00223276
LINC00857	3.78601	8.7991	102.125	140.786	63.5834	82.9755	66.4258	3.93133	0.655721	5.99543	2.03e-09	8.16e-07
ENDOU	1.89301	2.63973	14.8381	8.40045	24.3694	98.1561	24.4661	3.95439	1.23854	3.19279	0.00140906	0.0289757
IFITM10	16.0906	14.0786	176.638	251.793	243.456	271.215	161.629	3.96164	0.435411	9.09862	9.15e-20	1.4e-15
CD70	10.4115	14.9585	526.849	5.11136	4.76239	259.071	136.277	3.96408	1.90455	2.08137	0.0373997	0.201634
FLVCR2	3.78601	7.91919	165.993	116.118	31.1892	57.1684	63.1123	3.9657	0.839696	4.72278	2.33e-06	0.00026928
ERP27	0.946504	4.39955	52.0947	31.4241	61.8784	28.3252	29.2614	3.97942	0.89768	4.43301	9.29e-06	0.00078879
OXTR	89.9178	80.0718	4669.77	200.812	62.7309	564.202	944.001	4.01434	1.64376	2.44217	0.0145994	0.116254
SMPD3	3.78601	8.7991	5.25789	241.926	91.7151	72.349	70.0555	4.01654	1.13756	3.53082	0.00041427	0.0126847
LMCD1	52.0577	79.1919	2799.5	677.73	693.564	130.035	738.096	4.03292	0.892469	4.51883	6.22e-06	0.00058582
PHYHIPL	1.89301	2.63973	104.254	11.6895	13.2872	25.289	25.9254	4.05282	1.21863	3.32572	0.0008819	0.0208365
[truncated: 119 more rows]

## Sheet: GO_UP_Pathway
GO-terms associated with the upregulated genes
Category	Term	Count	%	PValue	Genes	List Total	Pop Hits	Pop Total	Fold Enrichment	Bonferroni	Benjamini	FDR
KEGG_PATHWAY	hsa04668:TNF signaling pathway	23	1.83706	2.41e-06	JUN, EDN1, CSF2, RIPK3, CSF1, IL15, CCL20, LIF, PIK3R3, TNFAIP3, CFLAR, TRAF1, NOD2, TNF, NFKBIA, CASP7, IL6, IRF1, CREB3L1, LTA, FAS, TAB3, MAP3K8	535	112	8205	3.14945	0.000731	0.000732	0.000703
KEGG_PATHWAY	hsa04142:Lysosome	24	1.91693	1.18e-05	CTSA, ATP6AP1, SORT1, IDUA, GBA, CLTB, CTNS, CTSV, NAGPA, MCOLN1, PLA2G15, GNPTG, GM2A, SMPD1, PSAP, ACP5, IDS, ACP2, ATP6V0A4, CTSF, PPT2, CTSD, CTSB, ATP6V0A1	535	132	8205	2.78845	0.00358393	0.00137218	0.00131802
KEGG_PATHWAY	hsa04115:p53 signaling pathway	17	1.35783	1.35e-05	CDKN1A, GADD45B, GADD45A, IGFBP3, PPM1D, GADD45G, BBC3, PIDD1, TP53I3, CCND1, RRM2B, ZMAT3, SESN1, SESN2, MDM2, FAS, PMAIP1	535	73	8205	3.5715	0.00410811	0.00137218	0.00131802
KEGG_PATHWAY	hsa04530:Tight junction	26	2.07668	8.77e-05	CLDN1, AMOT, EPB41L4B, PARD6B, CCND1, MARVELD2, CLDN23, MYH14, JUN, CGN, MPP5, TIAM1, CLDN4, OCLN, CLDN15, CLDN9, MYL2, NEDD4, CLDN7, RAPGEF2, AMOTL2, CLDN16, TJP3, CRB3, TJP2, LLGL2	535	169	8205	2.35945	0.026307	0.00578953	0.00556099
KEGG_PATHWAY	hsa05165:Human papillomavirus infection	41	3.27476	9.52e-05	NOTCH3, CDKN1A, CDKN1B, TNXB, LAMA2, ITGB3, NOTCH4, PIK3R3, PSEN1, TNF, PARD6B, CCND1, CREB3L1, ITGB8, ATP6V0A4, HES2, IKBKE, HES5, HES4, ATP6V0A1, ATP6V0E1, ATP6AP1, MX1, PPP2R5B, HLA-B, HLA-C, WNT9A, MPP5, TICAM1, HLA-F, HLA-G, COL1A1, COL1A2, COL4A1, IRF1, MDM2, FAS, ITGA5, MAML3, CRB3, LLGL2	535	331	8205	1.89968	0.028534	0.00578953	0.00556099
KEGG_PATHWAY	hsa05323:Rheumatoid arthritis	17	1.35783	0.000291	TGFB2, JUN, ATP6V0E1, CSF2, ATP6AP1, CSF1, IL15, CCL20, TNFSF13, TNF, IL6, ACP5, ATP6V0A4, TEK, HLA-DRB1, ATP6V0A1, TLR2	535	93	8205	2.80344	0.0845666	0.0147242	0.0141429
KEGG_PATHWAY	hsa04514:Cell adhesion molecules	23	1.83706	0.0005	SELPLG, HLA-B, LRRC4, ICAM2, HLA-C, PTPRM, VTCN1, HLA-F, CLDN1, HLA-G, CDH5, CLDN4, OCLN, CDH2, CLDN15, CD6, CDH1, CLDN9, CLDN23, CLDN7, ITGB8, CLDN16, HLA-DRB1	535	157	8205	2.24674	0.14094	0.0216969	0.0208404
KEGG_PATHWAY	hsa05169:Epstein-Barr virus infection	27	2.15655	0.000615	CDKN1A, CDKN1B, TNFAIP3, PIK3R3, TNF, BCL2L11, CCND1, IKBKE, JUN, GADD45B, DDX58, GADD45A, HLA-B, HLA-C, HLA-F, HLA-G, GADD45G, TAPBP, NFKB2, NFKBIA, IL6, NEDD4, MDM2, FAS, NFKBIE, HLA-DRB1, TLR2	535	202	8205	2.04992	0.170561	0.0233685	0.0224461
KEGG_PATHWAY	hsa05160:Hepatitis C	22	1.75719	0.00122735	CDKN1A, RNASEL, RSAD2, DDX58, MX1, PIK3R3, CFLAR, IFIT1, TICAM1, CLDN1, TNF, NFKBIA, CLDN4, OCLN, CLDN15, CCND1, CLDN9, CLDN23, CLDN7, FAS, CLDN16, IKBKE	535	157	8205	2.14906	0.311572	0.0373219	0.0358486
KEGG_PATHWAY	hsa04210:Apoptosis	20	1.59744	0.00122769	JUN, GADD45B, GADD45A, PIK3R3, CFLAR, CTSV, TRAF1, TNF, GADD45G, BBC3, NFKBIA, PIDD1, CASP7, BCL2L11, FAS, PMAIP1, CTSF, CTSD, SPTAN1, CTSB	535	136	8205	2.25536	0.311643	0.0373219	0.0358486
KEGG_PATHWAY	hsa04940:Type I diabetes mellitus	10	0.798722	0.00150196	GAD1, LTA, HLA-B, FAS, HLA-C, CPE, HLA-F, TNF, HLA-G, HLA-DRB1	535	43	8205	3.56662	0.366781	0.0415088	0.0398703
KEGG_PATHWAY	hsa04068:FoxO signaling pathway	19	1.51757	0.0019769	TGFB2, CDKN1A, CDKN2B, GABARAPL1, CDKN1B, GADD45B, GADD45A, PLK2, PIK3R3, FOXO4, FBXO32, GABARAP, GADD45G, IL6, BCL2L11, CCND1, BCL6, C8ORF44-SGK3, MDM2	535	131	8205	2.22437	0.452051	0.0500816	0.0481047
KEGG_PATHWAY	hsa04010:MAPK signaling pathway	33	2.63578	0.00272483	PTPRR, CSF1, PDGFB, HSPB1, ARRB1, FGF1, TNF, RASGRP3, DUSP10, ERBB3, MAP3K8, FLNC, CD14, TGFB2, JUN, GADD45B, GADD45A, BDNF, DUSP1, PLA2G4C, HSPA6, IGF2, MAPK8IP2, DUSP8, PGF, GADD45G, NFKB2, EFNA1, FGF17, KIT, RAPGEF2, FAS, TEK	535	294	8205	1.72144	0.563724	0.058148	0.0558527
KEGG_PATHWAY	hsa04064:NF-kappa B signaling pathway	16	1.27796	0.00284199	GADD45B, DDX58, GADD45A, TNFAIP3, CFLAR, TRAF1, TICAM1, TNF, EDA2R, GADD45G, NFKB2, NFKBIA, PIDD1, LTA, TAB3, CD14	535	104	8205	2.35945	0.579031	0.058148	0.0558527
KEGG_PATHWAY	hsa04060:Cytokine-cytokine receptor interaction	33	2.63578	0.00286914	CNTF, CSF2, CSF1, TNF, EDA2R, CXCL16, IL1RL1, ACVR1C, CXCR2, IL36RN, TNFRSF14, IL6R, IL32, TGFB2, CD70, IL15, CCL20, GDF15, IL34, TNFSF12, TNFSF13, LIF, TNFRSF10C, INHBB, GDF5, ACVR2B, PRLR, BMP6, TNFRSF10D, IL6, CLCF1, LTA, FAS	535	295	8205	1.7156	0.582501	0.058148	0.0558527
KEGG_PATHWAY	hsa05202:Transcriptional misregulation in cancer	23	1.83706	0.00705029	CDKN1A, CDKN1B, CSF2, GADD45B, HPGD, GADD45A, ATL1, IGFBP3, TMPRSS2, TRAF1, BMI1, GADD45G, ETV7, IL6, MYCN, ZEB1, MAF, SPINT1, PAX8, BCL6, ID2, MDM2, CD14	535	193	8205	1.82766	0.883618	0.133956	0.128668
KEGG_PATHWAY	hsa04621:NOD-like receptor signaling pathway	22	1.75719	0.00824994	DEFB103A, JUN, RNASEL, GABARAPL1, RIPK3, TRPV2, TNFAIP3, NOD2, TICAM1, TNF, GABARAP, NFKBIA, IL6, MAP1LC3A, TXNIP, NLRP3, TAB3, GBP2, IKBKE, CTSB, GBP3	535	184	8205	1.83371	0.91941	0.13994	0.134416
KEGG_PATHWAY	hsa05216:Thyroid cancer	8	0.638978	0.00885436	RET, CDKN1A, CCND1, GADD45B, PAX8, CDH1, GADD45A, GADD45G	535	37	8205	3.31599	0.933044	0.13994	0.134416
KEGG_PATHWAY	hsa05150:Staphylococcus aureus infection	14	1.11821	0.00899531	DEFB103A, SELPLG, C5AR1, KRT13, KRT23, KRT34, KRT9, C3, KRT19, KRT17, KRT16, DSG1, HLA-DRB1	535	96	8205	2.23657	0.935877	0.13994	0.134416
KEGG_PATHWAY	hsa04145:Phagosome	19	1.51757	0.00965025	STX12, ATP6V0E1, ATP6AP1, ITGB3, HLA-B, HLA-C, HLA-F, HLA-G, C3, MARCO, TUBB2B, TUBB2A, ATP6V0A4, CD14, ITGA5, RILP, HLA-DRB1, ATP6V0A1, TLR2	535	152	8205	1.91706	0.947551	0.13994	0.134416
KEGG_PATHWAY	hsa05220:Chronic myeloid leukemia	12	0.958466	0.00966689	NFKBIA, TGFB2, CDKN1A, SHC2, CDKN1B, CCND1, GADD45B, GADD45A, MDM2, PIK3R3, GAB2, GADD45G	535	76	8205	2.42154	0.947819	0.13994	0.134416
KEGG_PATHWAY	hsa05134:Legionellosis	10	0.798722	0.0106704	NFKBIA, C3, IL6, CASP7, EEF1A2, HSPA6, CD14, TNF, NFKB2, TLR2	535	57	8205	2.69061	0.961658	0.147445	0.141625
KEGG_PATHWAY	hsa04933:AGE-RAGE signaling pathway in diabetic complications	14	1.11821	0.0125137	TGFB2, JUN, EDN1, CDKN1B, MMP2, PIK3R3, TNF, COL1A1, THBD, IL6, COL1A2, CCND1, COL4A1, PLCD1	535	100	8205	2.1471	0.978251	0.165399	0.15887
KEGG_PATHWAY	hsa05146:Amoebiasis	14	1.11821	0.0146301	SERPINB10, TGFB2, CSF2, LAMA2, HSPB1, PIK3R3, SERPINB9, TNF, COL1A1, IL6, COL1A2, COL4A1, CD14, TLR2	535	102	8205	2.105	0.988671	0.183366	0.176128
KEGG_PATHWAY	hsa05219:Bladder cancer	8	0.638978	0.0154549	CDKN1A, CCND1, CDH1, DAPK1, MMP2, DAPK3, MDM2, TYMP	535	41	8205	2.99248	0.991217	0.183366	0.176128
KEGG_PATHWAY	hsa04670:Leukocyte transendothelial migration	15	1.19808	0.0156826	MMP2, TXK, PIK3R3, CLDN1, VAV1, CDH5, MYL5, CLDN4, OCLN, CLDN15, CLDN9, MYL2, CLDN23, CLDN7, CLDN16	535	114	8205	2.01795	0.991814	0.183366	0.176128
KEGG_PATHWAY	hsa05130:Pathogenic Escherichia coli infection	22	1.75719	0.0170986	CYFIP2, JUN, CLDN1, TNF, NFKBIA, CASP7, TUBB2B, IL6, CLDN4, OCLN, TUBB2A, CLDN15, CLDN9, MYO5B, CLDN23, CLDN7, FAS, MYH14, NLRP3, TAB3, CLDN16, CYTH1	535	197	8205	1.7127	0.994715	0.183858	0.176601
KEGG_PATHWAY	hsa05218:Melanoma	11	0.878594	0.0174977	FGF17, CDKN1A, CCND1, GADD45B, CDH1, GADD45A, MDM2, PDGFB, PIK3R3, FGF1, GADD45G	535	72	8205	2.34307	0.995329	0.183858	0.176601
KEGG_PATHWAY	hsa05332:Graft-versus-host disease	8	0.638978	0.0175391	IL6, HLA-B, FAS, HLA-C, HLA-F, TNF, HLA-G, HLA-DRB1	535	42	8205	2.92123	0.995389	0.183858	0.176601
KEGG_PATHWAY	hsa05321:Inflammatory bowel disease	10	0.798722	0.0239894	IL6, TGFB2, JUN, MAF, RORA, GATA3, NOD2, TNF, HLA-DRB1, TLR2	535	65	8205	2.35945	0.999377	0.242601	0.233025
KEGG_PATHWAY	hsa05133:Pertussis	11	0.878594	0.0247389	C3, IL6, CASP7, JUN, CFL2, IRF1, NLRP3, CD14, ITGA5, TICAM1, TNF	535	76	8205	2.21975	0.999507	0.242601	0.233025
KEGG_PATHWAY	hsa04612:Antigen processing and presentation	11	0.878594	0.029073	CD74, HSPA6, HLA-B, HLA-C, IFI30, HLA-F, TNF, HLA-G, HLA-DRB1, CTSB, TAPBP	535	78	8205	2.16283	0.999873	0.276193	0.265291
KEGG_PATHWAY	hsa05166:Human T-cell leukemia virus 1 infection	23	1.83706	0.0313983	TGFB2, CDKN1A, CDKN2B, JUN, CSF2, MSX2, IL15, HLA-B, HLA-C, NFATC2, PIK3R3, HLA-F, TNF, HLA-G, NFKB2, NFKBIA, KAT2B, IL6, CCND1, CREB3L1, LTA, HLA-DRB1, ANAPC2	535	222	8205	1.58891	0.999939	0.289245	0.277828
KEGG_PATHWAY	hsa05330:Allograft rejection	7	0.559105	0.034441	HLA-B, FAS, HLA-C, HLA-F, TNF, HLA-G, HLA-DRB1	535	38	8205	2.82514	0.999976	0.296775	0.28506
KEGG_PATHWAY	hsa04151:PI3K-Akt signaling pathway	33	2.63578	0.0356203	PHLPP2, CDKN1A, CDKN1B, TNXB, LAMA2, CSF1, ITGB3, PDGFB, PIK3R3, FGF1, BCL2L11, ERBB3, CCND1, CREB3L1, ITGB8, IL6R, BDNF, PPP2R5B, IGF2, PRLR, PGF, EFNA1, FGF17, COL1A1, IL6, COL1A2, COL4A1, C8ORF44-SGK3, KIT, MDM2, ITGA5, TEK, TLR2	535	354	8205	1.42967	0.999984	0.296775	0.28506
KEGG_PATHWAY	hsa05222:Small cell lung cancer	12	0.958466	0.0358354	NFKBIA, CDKN1A, CDKN2B, CDKN1B, CCND1, LAMA2, GADD45B, COL4A1, GADD45A, PIK3R3, TRAF1, GADD45G	535	92	8205	2.00041	0.999985	0.296775	0.28506
KEGG_PATHWAY	hsa04330:Notch signaling pathway	9	0.71885	0.0361207	KAT2B, NOTCH3, ATXN1, DTX3L, NOTCH4, MAML3, PSEN1, DTX4, HES5	535	59	8205	2.33946	0.999986	0.296775	0.28506
KEGG_PATHWAY	hsa05416:Viral myocarditis	9	0.71885	0.0394066	CXADR, CCND1, LAMA2, HLA-B, HLA-C, ABL2, HLA-F, HLA-G, HLA-DRB1	535	60	8205	2.30047	0.999995	0.315253	0.302809
KEGG_PATHWAY	hsa05203:Viral carcinogenesis	21	1.67732	0.0428062	CDKN1A, CDKN2B, JUN, CDKN1B, HIST1H2BJ, HIST1H2BK, HLA-B, HLA-C, PIK3R3, TRAF1, HLA-F, HLA-G, NFKB2, C3, NFKBIA, KAT2B, CCND1, CREB3L1, MDM2, PMAIP1, HIST1H2BD	535	204	8205	1.57875	0.999998	0.333669	0.320498
KEGG_PATHWAY	hsa05205:Proteoglycans in cancer	21	1.67732	0.0446806	TGFB2, CDKN1A, ITGB3, MMP2, PLAUR, IGF2, PIK3R3, WNT9A, TNF, ANK1, VAV1, COL1A1, TIAM1, COL1A2, ERBB3, CCND1, MDM2, FAS, FLNC, ITGA5, TLR2	535	205	8205	1.57105	0.999999	0.338864	0.325488
KEGG_PATHWAY	hsa04979:Cholesterol metabolism	8	0.638978	0.0457021	ABCA1, CYP27A1, MYLIP, NCEH1, LRP1, SORT1, ANGPTL4, APOE	535	51	8205	2.40572	0.999999	0.338864	0.325488
KEGG_PATHWAY	hsa04390:Hippo signaling pathway	17	1.35783	0.048925	TGFB2, WWC1, AFP, WNT9A, FGF1, MPP5, GDF5, BMP6, BBC3, AMOT, SMAD7, PARD6B, LATS2, CCND1, CDH1, ID2, LLGL2	535	157	8205	1.66063	1	0.354123	0.340145
KEGG_PATHWAY	hsa05210:Colorectal cancer	11	0.878594	0.0517803	TGFB2, CDKN1A, JUN, BCL2L11, CCND1, GADD45B, GADD45A, PMAIP1, PIK3R3, GADD45G, BBC3	535	86	8205	1.96164	1	0.366075	0.351625
KEGG_PATHWAY	hsa05214:Glioma	10	0.798722	0.0534665	CDKN1A, SHC2, CAMK1D, CCND1, GADD45B, GADD45A, MDM2, PDGFB, PIK3R3, GADD45G	535	75	8205	2.04486	1	0.369405	0.354823
KEGG_PATHWAY	hsa05224:Breast cancer	16	1.27796	0.0548251	NOTCH3, CDKN1A, JUN, SHC2, GADD45B, GADD45A, NOTCH4, PIK3R3, WNT9A, FGF1, GADD45G, NFKB2, FGF17, CCND1, KIT, HES5	535	147	8205	1.66927	1	0.370374	0.355754
KEGG_PATHWAY	hsa04915:Estrogen signaling pathway	15	1.19808	0.0645634	JUN, SHC2, MMP2, HSPA6, KRT13, KRT23, KRT34, PIK3R3, KRT9, KRT19, KRT17, KRT16, GPER1, CREB3L1, CTSD	535	138	8205	1.66701	1	0.420212	0.403624
KEGG_PATHWAY	hsa05410:Hypertrophic cardiomyopathy	11	0.878594	0.0666433	IL6, TGFB2, EDN1, ACE, LAMA2, TNNT2, MYL2, ITGB3, ITGB8, ITGA5, TNF	535	90	8205	1.87445	1	0.420212	0.403624
KEGG_PATHWAY	hsa05142:Chagas disease	12	0.958466	0.0668698	NFKBIA, C3, IL6, TGFB2, JUN, ACE, FAS, PIK3R3, CFLAR, TICAM1, TNF, TLR2	535	102	8205	1.80429	1	0.420212	0.403624
KEGG_PATHWAY	hsa05162:Measles	15	1.19808	0.0677315	JUN, CDKN1B, DDX58, HSPA6, MX1, PIK3R3, TNFAIP3, BBC3, IFIH1, NFKBIA, IL6, CCND1, FAS, IKBKE, TLR2	535	139	8205	1.65501	1	0.420212	0.403624
KEGG_PATHWAY	hsa04140:Autophagy - animal	15	1.19808	0.0743731	GABARAPL1, DAPK1, ATG9B, DAPK3, PIK3R3, CFLAR, ZFYVE1, GABARAP, MAP1LC3A, RRAGC, TP53INP2, RRAGD, SMCR8, CTSD, CTSB	535	141	8205	1.63154	1	0.445152	0.42758
KEGG_PATHWAY	hsa04625:C-type lectin receptor signaling pathway	12	0.958466	0.0746801	NFKBIA, IL6, JUN, KSR1, IRF1, MDM2, NFATC2, NLRP3, PIK3R3, TNF, IKBKE, NFKB2	535	104	8205	1.76959	1	0.445152	0.42758
KEGG_PATHWAY	hsa04218:Cellular senescence	16	1.27796	0.0825137	TGFB2, CDKN1A, CDKN2B, GADD45B, GADD45A, IGFBP3, HLA-B, HLA-C, NFATC2, PIK3R3, HLA-F, HLA-G, GADD45G, IL6, CCND1, MDM2	535	156	8205	1.57297	1	0.472815	0.454151
KEGG_PATHWAY	hsa04360:Axon guidance	18	1.4377	0.0835519	EPHB6, EPHA4, SEMA7A, LIMK2, LRRC4, NTN4, NFATC2, PIK3R3, SSH2, NTN1, RND1, EFNA1, MYL5, PARD6B, ABLIM2, CFL2, EPHB2, EPHB3	535	182	8205	1.51679	1	0.472815	0.454151
KEGG_PATHWAY	hsa04657:IL-17 signaling pathway	11	0.878594	0.0839868	NFKBIA, IL6, JUN, CSF2, CCL20, LCN2, TAB3, TNFAIP3, TNF, S100A9, IKBKE	535	94	8205	1.79469	1	0.472815	0.454151
KEGG_PATHWAY	hsa04350:TGF-beta signaling pathway	11	0.878594	0.0887156	TGFB2, CDKN2B, ACVR1C, ID2, INHBB, TNF, GDF5, ACVR2B, BMP6, FBN1, SMAD7	535	95	8205	1.7758	1	0.490355	0.470999
KEGG_PATHWAY	hsa05215:Prostate cancer	11	0.878594	0.0986448	NFKBIA, CDKN1A, CDKN1B, ZEB1, CCND1, SPINT1, CREB3L1, MDM2, PDGFB, PIK3R3, TMPRSS2	535	97	8205	1.73918	1	0.5355	0.514362

## Sheet: GO_down_Pathway
GO-terms associated with the downregulated genes
Category	Term	Count	%	PValue	Genes	List Total	Pop Hits	Pop Total	Fold Enrichment	Bonferroni	Benjamini	FDR
KEGG_PATHWAY	hsa01100:Metabolic pathways	116	14.8909	2.23e-11	GLDC, CCBL1, ALDH1L2, FADS2, FPGS, HADH, FADS1, NUDT12, C14ORF159, G6PD, PCYT2, ENTPD3, PGD, ALDH3A2, ACLY, DPM3, MTHFD1, HMBS, SUCLG2, HPRT1, SLC27A5, PDE1C, MGST1, PLA2G3, AK5, AK7, ACAT2, NME1-NME2, CYP27B1, LDHB, ST3GAL3, FDFT1, PCK2, FDPS, IDH2, ASNS, PYCR1, PYCR2, SYNJ2, PAICS, GLUD1, COQ2, GCLC, AKR1B10, CPS1, FASN, CRYL1, PEMT, PLCH2, GCLM, GALK2, ACY1, HIBADH, PYGL, ATP5G1, PFAS, HK2, DH…	344	1541	8205	1.79546	7.02e-09	7.02e-09	6.71e-09
KEGG_PATHWAY	hsa04110:Cell cycle	23	2.9525	1.06e-08	PLK1, BUB1B, TTK, CDC7, DBF4B, CDC25C, CCNA2, CDC20, CCNB2, CCNB1, DBF4, CDC45, ORC1, PTTG1, CDK4, CHEK2, CHEK1, MCM3, CDK1, MCM5, MCM6, BUB1, MAD2L1	344	127	8205	4.31961	3.35e-06	1.68e-06	1.6e-06
KEGG_PATHWAY	hsa03030:DNA replication	11	1.41207	1.38e-06	RFC5, POLA1, RFC4, RNASEH2A, LIG1, POLE2, RPA3, POLD2, MCM3, MCM5, MCM6	344	36	8205	7.28803	0.000433	0.000144	0.000138
KEGG_PATHWAY	hsa00480:Glutathione metabolism	12	1.54044	1.9e-05	RRM1, GCLC, G6PD, GPX2, GSTA4, GSTO2, GSR, ODC1, IDH2, MGST1, GCLM, PGD	344	57	8205	5.02142	0.00597006	0.00132693	0.00126795
KEGG_PATHWAY	hsa01200:Carbon metabolism	17	2.18228	2.11e-05	PRPS2, G6PD, ACSS2, GLDC, IDH2, PGD, ACAT2, HK2, GLUD1, CPS1, HKDC1, PCCB, ME1, SUCLG2, ALDOC, PHGDH, TKT	344	115	8205	3.52591	0.00661274	0.00132693	0.00126795
KEGG_PATHWAY	hsa01230:Biosynthesis of amino acids	13	1.66881	5.7e-05	PRPS2, ARG2, ACY1, IDH2, PYCR1, ASNS, PYCR2, CPS1, ALDOC, PHGDH, NAGS, BCAT1, TKT	344	75	8205	4.1343	0.0177801	0.00297616	0.00284388
KEGG_PATHWAY	hsa03460:Fanconi anemia pathway	11	1.41207	6.61e-05	FANCI, BLM, EME1, FANCD2, RMI1, UBE2T, ERCC1, RPA3, FANCA, BRCA1, FANCB	344	54	8205	4.85869	0.0206183	0.00297616	0.00284388
KEGG_PATHWAY	hsa03440:Homologous recombination	9	1.15533	0.000245	BARD1, BLM, EME1, RPA3, XRCC2, POLD2, RAD54L, BRCA1, RAD54B	344	41	8205	5.23575	0.0742213	0.00963882	0.00921043
KEGG_PATHWAY	hsa03410:Base excision repair	8	1.02696	0.00035	NEIL3, LIG1, PARP1, POLE2, POLD2, LIG3, HMGB1, MUTYH	344	33	8205	5.78224	0.104351	0.0122431	0.011699
KEGG_PATHWAY	hsa00983:Drug metabolism - other enzymes	11	1.41207	0.00173618	NME1-NME2, RRM1, DUT, GSTA4, GSTO2, IMPDH2, DPYD, MGST1, UPP1, HPRT1, CES1	344	80	8205	3.27961	0.421532	0.0519114	0.0496042
KEGG_PATHWAY	hsa00220:Arginine biosynthesis	6	0.770218	0.00181278	GLUD1, ARG2, CPS1, ACY1, NAGS, NOS1	344	22	8205	6.50502	0.435347	0.0519114	0.0496042
KEGG_PATHWAY	hsa00230:Purine metabolism	14	1.79718	0.00260692	PRPS2, RRM1, PDE1C, ENTPD3, AK5, PAICS, PFAS, AK7, NT5C, NME1-NME2, IMPDH2, HPRT1, PDE7A, GART	344	128	8205	2.60878	0.560559	0.0664987	0.0635432
KEGG_PATHWAY	hsa01232:Nucleotide metabolism	11	1.41207	0.00274439	NT5C, NME1-NME2, RRM1, DTYMK, DUT, ENTPD3, IMPDH2, AK5, UPP1, HPRT1, AK7	344	85	8205	3.0867	0.579231	0.0664987	0.0635432
KEGG_PATHWAY	hsa03420:Nucleotide excision repair	8	1.02696	0.00311736	RFC5, RFC4, LIG1, ERCC1, POLE2, RPA3, POLD2, GTF2H3	344	47	8205	4.05987	0.626	0.0671259	0.0641426
KEGG_PATHWAY	hsa04114:Oocyte meiosis	14	1.79718	0.00319647	CAMK2B, PLK1, CALML4, CDC25C, AURKA, CDC20, CCNB2, CCNB1, SGOL1, PTTG1, RPS6KA2, CDK1, BUB1, MAD2L1	344	131	8205	2.54904	0.635235	0.0671259	0.0641426
KEGG_PATHWAY	hsa00280:Valine, leucine and isoleucine degradation	8	1.02696	0.00352168	ALDH3A2, HMGCS1, HIBADH, OXCT1, PCCB, HADH, BCAT1, ACAT2	344	48	8205	3.97529	0.670865	0.0693332	0.0662517
KEGG_PATHWAY	hsa00330:Arginine and proline metabolism	8	1.02696	0.00444882	ALDH3A2, ALDH4A1, ARG2, ODC1, PYCR1, PYCR2, NOS1, L3HYPDH	344	50	8205	3.81628	0.754511	0.082434	0.0787703
KEGG_PATHWAY	hsa01212:Fatty acid metabolism	8	1.02696	0.00918325	FADS2, SCD, FASN, ELOVL6, HADH, CBR4, ACAT2, FADS1	344	57	8205	3.34761	0.945311	0.158765	0.151708
KEGG_PATHWAY	hsa04914:Progesterone-mediated oocyte maturation	11	1.41207	0.0100138	CCNA2, CCNB2, CCNB1, RPS6KA2, PLK1, CDK1, KIF22, CDC25C, BUB1, MAD2L1, AURKA	344	102	8205	2.57225	0.958006	0.158765	0.151708
KEGG_PATHWAY	hsa00240:Pyrimidine metabolism	8	1.02696	0.0100803	NT5C, NME1-NME2, RRM1, DTYMK, DUT, ENTPD3, DPYD, UPP1	344	58	8205	3.2899	0.958886	0.158765	0.151708
KEGG_PATHWAY	hsa01240:Biosynthesis of cofactors	14	1.79718	0.011602	NQO1, MMAB, AK5, AK7, ALDH3A2, NME1-NME2, UGDH, COQ2, GCLC, MTHFD1, HMBS, FPGS, BCAT1, GCLM	344	153	8205	2.18251	0.974676	0.17403	0.166296
KEGG_PATHWAY	hsa03320:PPAR signaling pathway	9	1.15533	0.0126388	FADS2, FABP3, HMGCS1, GK, SCD, FABP7, ME1, SLC27A5, PCK2	344	75	8205	2.86221	0.981804	0.180153	0.172146
KEGG_PATHWAY	hsa00590:Arachidonic acid metabolism	8	1.02696	0.0131541	CBR1, ZADH2, AKR1C3, PLA2G3, PLA2G4A, PTGS2, PTGR2, PTGS1	344	61	8205	3.1281	0.984563	0.180153	0.172146
KEGG_PATHWAY	hsa03430:Mismatch repair	5	0.641849	0.0141508	RFC5, RFC4, LIG1, RPA3, POLD2	344	23	8205	5.18516	0.988772	0.18573	0.177475
KEGG_PATHWAY	hsa00790:Folate biosynthesis	5	0.641849	0.0216619	CBR1, AKR1B10, FPGS, MOCOS, AKR1C3	344	26	8205	4.58687	0.998991	0.27294	0.26081
KEGG_PATHWAY	hsa00650:Butanoate metabolism	5	0.641849	0.024615	HMGCS1, BDH1, OXCT1, HADH, ACAT2	344	27	8205	4.41699	0.999611	0.29822	0.284966
KEGG_PATHWAY	hsa01524:Platinum drug resistance	8	1.02696	0.0322199	TOP2A, GSTA4, GSTO2, ERCC1, MGST1, BCL2, BIRC5, BRCA1	344	73	8205	2.61389	0.999967	0.375898	0.359192
KEGG_PATHWAY	hsa00030:Pentose phosphate pathway	5	0.641849	0.0348734	PRPS2, G6PD, ALDOC, PGD, TKT	344	30	8205	3.97529	0.999986	0.392326	0.374889
KEGG_PATHWAY	hsa01210:2-Oxocarboxylic acid metabolism	4	0.513479	0.0426969	ACY1, IDH2, NAGS, BCAT1	344	19	8205	5.02142	0.999999	0.463777	0.443164
KEGG_PATHWAY	hsa00620:Pyruvate metabolism	6	0.770218	0.0452599	ALDH3A2, LDHB, ACSS2, ME1, ACAT2, PCK2	344	47	8205	3.0449	1	0.475229	0.454107
KEGG_PATHWAY	hsa00051:Fructose and mannose metabolism	5	0.641849	0.0472669	AKR1B10, HKDC1, SORD, ALDOC, HK2	344	33	8205	3.6139	1	0.480293	0.458947
KEGG_PATHWAY	hsa00010:Glycolysis / Gluconeogenesis	7	0.898588	0.0603106	ALDH3A2, LDHB, ACSS2, HKDC1, ALDOC, HK2, PCK2	344	67	8205	2.49197	1	0.579166	0.553425
KEGG_PATHWAY	hsa00270:Cysteine and methionine metabolism	6	0.770218	0.0606745	LDHB, GCLC, CCBL1, PHGDH, BCAT1, GCLM	344	51	8205	2.80609	1	0.579166	0.553425
KEGG_PATHWAY	hsa05418:Fluid shear stress and atherosclerosis	11	1.41207	0.0656103	IL1A, NQO1, GSTA4, GSTO2, MGST1, BCL2, RAC3, FOS, CALML4, HSP90B1, VEGFA	344	139	8205	1.88755	1	0.60786	0.580844
KEGG_PATHWAY	hsa00900:Terpenoid backbone biosynthesis	4	0.513479	0.0691107	FDPS, HMGCS1, MVD, ACAT2	344	23	8205	4.14813	1	0.621997	0.594352
KEGG_PATHWAY	hsa05230:Central carbon metabolism in cancer	7	0.898588	0.0715654	LDHB, G6PD, HKDC1, IDH2, FGFR3, HK2, PDK1	344	70	8205	2.38517	1	0.626197	0.598366
KEGG_PATHWAY	hsa05166:Human T-cell leukemia virus 1 infection	15	1.92555	0.0814005	EGR1, FDPS, IL15RA, BUB1B, FOS, CCNA2, CDC20, CCNB2, PTTG1, CDK4, LCK, CHEK2, CHEK1, SLC25A5, MAD2L1	344	222	8205	1.6116	1	0.693004	0.662204
KEGG_PATHWAY	hsa04115:p53 signaling pathway	7	0.898588	0.0839467	CCNB2, CCNB1, CDK4, CHEK2, CHEK1, BCL2, CDK1	344	73	8205	2.28715	1	0.695874	0.664946
KEGG_PATHWAY	hsa00380:Tryptophan metabolism	5	0.641849	0.097002	ALDH3A2, CCBL1, HADH, ACAT2, DHTKD1	344	42	8205	2.83949	1	0.783478	0.748656

## Sheet: overlapping with DF
List of overlapping genes with differentiation
Gene.names	Log2CTRL1vAvg	Log2CTRL2vAvg	Log2NUP93shD	Log2NUP93shA	Log2NUP93shB	Log2NUP93shC
GPX2	0.873725	-0.873725	-6.47129	-7.80361	-6.40059	-4.4995
LOC344887	0.655918	-0.655918	-6.7362	-7.77078	-6.29176	-4.91592
AKR1C1	1.28768	-1.28768	-4.76416	-7.74328	-3.20308	-4.89252
FABP3	0.500317	-0.500317	-4.64395	-4.23257	-3.78912	-4.24572
ESM1	-0.192066	0.192066	-6.41957	-3.76109	-3.21609	-4.52641
FAM196B	-0.0582799	0.0582799	-2.94245	-5.61306	-3.90269	-3.78703
CDHR1	1.09182	-1.09182	-4.06821	-3.0541	-5.68393	-2.74484
PLA2G3	0.575402	-0.575402	-4.76035	-2.07416	-7.86306	-4.68917
AKR1B10	1.15207	-1.15207	-2.2765	-3.92476	-4.19928	-3.12108
NUP93	-0.234956	0.234956	-3.24625	-4.94663	-4.45396	-3.12283
ADAMTSL1	-0.133703	0.133703	-3.57414	-5.03117	-3.47166	-2.40972
AKR1C2	1.1052	-1.1052	-3.32655	-5.80768	-1.66821	-4.07799
DDIT4L	-0.0470237	0.0470237	-4.37697	-2.0698	-4.15127	-3.74772
AKR1C3	1.3192	-1.3192	-2.34554	-4.77506	-2.39805	-2.46499
IL33	-0.165692	0.165692	-2.64439	-4.9361	-5.98187	-1.99596
C6orf223	0.283561	-0.283561	-5.68917	-1.63067	-5.4066	-3.96096
SLCO4C1	0.326908	-0.326908	-3.27933	-2.12684	-4.02834	-3.51023
C20orf197	-0.279111	0.279111	-2.165	-4.9962	-3.62241	-2.7347
HKDC1	1.06739	-1.06739	-3.16293	-4.09401	-1.98679	-2.57035
FABP7	0.18495	-0.18495	-3.09878	-2.45129	-3.70873	-2.41858
AK7	0.468965	-0.468965	-3.02888	-2.24036	-3.20974	-3.25978
SLC7A11	0.513594	-0.513594	-3.95812	-1.96249	-3.33322	-3.54953
LINC01564	0.739523	-0.739523	-3.35753	-4.68985	-1.768	-2.2006
CALB1	-0.556542	0.556542	-2.26217	-2.46844	-3.56732	-2.96235
CAPNS2	0.312124	-0.312124	-1.78713	-5.07908	-3.28212	-2.85137
FOXA2	0.417586	-0.417586	-2.81871	-1.44314	-5.05569	-3.43217
FAM72B	0.17354	-0.17354	-3.77789	-2.76897	-4.29389	-1.73899
LRP8	0.201433	-0.201433	-3.10197	-1.9674	-4.17189	-2.63692
PEX5L	-0.0854955	0.0854955	-3.2399	-4.4164	-3.9614	-1.26613
SLC10A2	0.185086	-0.185086	-2.41291	-2.00153	-4.02075	-2.19332
PNLIPRP3	0.210275	-0.210275	-2.39397	-5.73318	-3.96113	-1.54586
EOMES	0.0811651	-0.0811651	-1.48234	-3.43041	-4.09551	-2.32464
PLA2G4A	0.0626911	-0.0626911	-2.18078	-4.61767	-2.63135	-2.33295
PTP4A3	0.526415	-0.526415	-2.48053	-3.96011	-1.67269	-2.82076
PCSK9	0.214072	-0.214072	-2.56206	-3.2971	-3.48407	-1.68183
FAM181B	0.800268	-0.800268	-4.75059	-1.67142	-2.64992	-1.44648
NEIL3	-0.0140326	0.0140326	-1.48789	-5.46331	-4.81369	-1.77914
SPC24	-0.483587	0.483587	-1.67057	-3.75201	-3.79279	-1.5395
SLC8A1	0.0131553	-0.0131553	-3.20643	-2.73061	-3.12647	-1.51206
KIF14	-0.134231	0.134231	-1.88059	-4.19901	-4.77145	-1.40893
PTPRZ1	-0.0352664	0.0352664	-2.66237	-5.17338	-3.23693	-1.16138
CLMP	-0.120083	0.120083	-1.61475	-3.06669	-3.98742	-1.84234
TWIST2	-0.0580933	0.0580933	-2.53556	-3.66465	-2.47644	-1.58796
NRGN	-0.697354	0.697354	-2.06876	-1.9996	-3.57691	-1.58208
PADI3	0.14901	-0.14901	-2.27639	-3.77782	-4.4406	-1.08535
COL8A1	0.0203006	-0.0203006	-4.42955	-3.40856	-2.43242	-1.12399
NTSR1	0.11299	-0.11299	-1.67449	-5.25507	-4.1446	-1.25851
CAMKK1	0.438285	-0.438285	-1.32826	-2.19935	-3.16115	-3.03276
IL12RB2	0.333307	-0.333307	-1.0959	-3.35097	-3.91381	-2.27924
CEP55	-0.258842	0.258842	-1.88033	-3.83991	-4.50514	-1.26424
NQO1	0.455734	-0.455734	-2.44269	-2.52715	-2.15518	-1.96578
RPH3AL	0.833004	-0.833004	-1.06163	-3.56153	-2.28535	-1.90309
CA10	0.334517	-0.334517	-2.96772	-4.00231	-1.25614	-2.00891
BUB1B	-0.257406	0.257406	-1.37701	-3.39364	-4.67047	-1.72918
UBE2C	-0.119639	0.119639	-1.41454	-4.96872	-4.76667	-1.4351
FAM72C	0.351111	-0.351111	-2.11328	-1.65929	-7.6059	-1.71543
RPSAP52	-0.546561	0.546561	-1.82603	-3.59262	-2.40795	-1.57171
CCDC3	0.18923	-0.18923	-2.18144	-1.93694	-2.39237	-2.18694
HHIP-AS1	-0.291325	0.291325	-1.99332	-2.01686	-2.74232	-1.79192
XRCC2	-0.518024	0.518024	-1.34814	-4.06728	-3.09133	-1.55433
TAGLN3	-0.379577	0.379577	-2.76167	-2.372	-2.09462	-1.79034
TOP2A	-0.0754549	0.0754549	-1.37749	-4.08674	-5.16897	-1.47116
PTGS1	0.758928	-0.758928	-2.14602	-2.6796	-2.95667	-1.14364
DERL3	-0.329836	0.329836	-1.05541	-2.54736	-2.70469	-2.75473
PIF1	-0.0717337	0.0717337	-1.86401	-2.14192	-3.9301	-1.77723
AURKB	-0.350628	0.350628	-1.40425	-3.9704	-4.59997	-1.34726
PTPRG-AS1	-0.517435	0.517435	-1.46497	-3.04623	-2.92021	-1.51841
CCNB2	-0.22483	0.22483	-1.48063	-3.84161	-4.81185	-1.27815
DUSP9	0.294275	-0.294275	-2.31292	-3.48942	-2.78139	-0.933302
TNFRSF6B	-0.0817123	0.0817123	-2.2692	-3.20992	-3.51142	-1.09677
EREG	-0.370641	0.370641	-1.4598	-4.03454	-4.68523	-1.15454
CDCA7	-0.609148	0.609148	-1.28445	-3.55328	-3.37692	-1.40402
CDC20	-0.333063	0.333063	-1.26803	-4.1395	-4.2395	-1.36664
CENPA	-0.231413	0.231413	-1.33211	-3.27644	-4.01374	-1.52983
DEPDC1	-0.0504467	0.0504467	-1.37889	-3.20608	-5.03136	-1.41992
BIRC5	-0.262989	0.262989	-1.30166	-4.6675	-4.39349	-1.17052
PBK	-0.29839	0.29839	-1.18355	-3.03423	-4.65107	-1.53315
HMGCS1	0.297112	-0.297112	-1.75361	-2.31239	-3.05442	-1.56858
MSH5	-0.135616	0.135616	-7.50361	-2.4621	-1.51509	-1.26486
KIF15	-0.104698	0.104698	-1.3632	-2.99283	-4.21149	-1.37949
DLGAP5	-0.326106	0.326106	-1.21351	-3.92026	-4.60293	-1.21077
CENPI	-0.0696981	0.0696981	-1.6619	-2.4806	-3.41614	-1.43264
FAM72A	-0.175006	0.175006	-1.37737	-2.41399	-4.30866	-1.53868
CENPH	-0.305296	0.305296	-1.33389	-2.64536	-3.21991	-1.68159
LIPE	0.0404506	-0.0404506	-1.91885	-2.65908	-1.99422	-1.83917
TMPRSS11D	-0.187071	0.187071	-2.12378	-3.86417	-2.44628	-1.01314
KIF2C	-0.186692	0.186692	-1.09195	-3.83579	-4.15425	-1.37544
SLC47A1	-0.0118215	0.0118215	-1.08206	-1.7058	-3.16251	-2.26295
NPM3	-0.0710728	0.0710728	-1.59978	-2.34915	-3.10354	-1.56249
ARTN	0.0861385	-0.0861385	-1.79555	-2.44064	-2.84483	-1.42874
GLDC	-0.215567	0.215567	-1.36685	-2.24225	-2.88114	-1.79989
TFPI2	-0.443499	0.443499	-1.81566	-4.50374	-3.06307	-0.746188
KRTCAP3	0.0363371	-0.0363371	-1.49894	-2.12455	-3.05052	-1.71891
LOC642846	0.142714	-0.142714	-1.49956	-3.08552	-3.27604	-1.12041
VEGFC	0.144945	-0.144945	-1.54951	-4.01331	-2.72161	-1.12292
BUB1	-0.191157	0.191157	-1.14652	-3.46557	-4.04279	-1.25599
HPDL	-0.502765	0.502765	-1.05723	-3.88748	-3.17944	-1.03079
SYNE3	0.307058	-0.307058	-2.48813	-1.52041	-2.17097	-1.61122
DDIAS	-0.29912	0.29912	-0.961104	-3.38664	-3.89664	-1.39689
SAMD5	0.304202	-0.304202	-2.32405	-0.79945	-2.21438	-3.41446
PCYT1B	0.111286	-0.111286	-1.76496	-2.19417	-2.374	-1.49249
SGOL1	-0.378579	0.378579	-1.11625	-2.91185	-3.27458	-1.39206
CRIP2	0.132667	-0.132667	-2.24498	-1.44069	-3.37926	-1.39362
IQGAP3	-0.0706799	0.0706799	-1.08153	-2.86866	-4.43393	-1.38525
CCNA2	-0.225919	0.225919	-0.917617	-4.02157	-4.01317	-1.33674
PRDM8	0.0333919	-0.0333919	-2.07664	-2.33584	-2.36323	-1.249
NPHP3-ACAD11	0.459995	-0.459995	-1.80605	-3.84402	-1.33478	-1.46423
NUSAP1	-0.286862	0.286862	-1.10263	-3.32315	-3.67804	-1.19699
DPYD	-0.149479	0.149479	-2.25601	-2.61774	-2.02762	-1.05937
LEMD1	0.842936	-0.842936	-1.07474	-1.86963	-2.37989	-1.21684
FANCD2	-0.265923	0.265923	-1.30654	-2.11231	-3.44838	-1.42165
CYP27B1	-0.300598	0.300598	-1.38723	-2.27067	-2.78231	-1.43809
PRC1	-0.175838	0.175838	-1.28322	-3.15627	-2.79179	-1.25041
CCNB1	-0.252207	0.252207	-1.12117	-3.73533	-3.11229	-1.14027
TMEM97	0.0430499	-0.0430499	-1.65751	-1.53581	-3.37136	-1.59514
KIF20A	-0.274072	0.274072	-0.894262	-4.26626	-4.09618	-1.10986
CIT	-0.0459723	0.0459723	-0.976977	-3.07964	-3.42671	-1.39091
PLK1	-0.226258	0.226258	-0.856694	-3.96399	-4.006	-1.21559
GPR63	-0.238975	0.238975	-1.11385	-1.72333	-2.51024	-2.25708
HJURP	-0.178986	0.178986	-0.843659	-4.24688	-4.3111	-1.15172
EDNRA	-0.192372	0.192372	-0.688929	-4.04547	-2.45119	-1.78294
GINS2	-0.746471	0.746471	-1.14079	-2.36041	-3.55531	-0.92409
METTL7A	0.101338	-0.101338	-1.39713	-1.85535	-2.34487	-1.792
PANX2	0.855388	-0.855388	-2.0453	-1.61834	-1.65835	-1.16553
TROAP	-0.285426	0.285426	-0.690728	-3.66746	-4.03193	-1.40314
COL12A1	0.0318834	-0.0318834	-2.00084	-1.6899	-2.52292	-1.39672
NCAPD2	-0.080304	0.080304	-1.96304	-2.16916	-2.44558	-1.13504
FGFR3	0.138146	-0.138146	-2.21533	-1.18906	-4.31138	-1.25546
SYT7	0.542517	-0.542517	-2.50297	-0.595357	-3.60445	-1.77786
SOX11	0.0993597	-0.0993597	-1.15867	-2.65715	-2.31976	-1.60981
CDCA7L	-0.0601879	0.0601879	-1.19282	-2.61816	-2.50156	-1.51788
TRIP13	-0.296195	0.296195	-0.978643	-3.09929	-3.53643	-1.18616
ARHGEF39	-0.280077	0.280077	-1.23845	-2.68486	-3.04139	-1.08205
SDHAF4	0.107014	-0.107014	-2.1885	-2.42349	-1.55038	-1.31764
APLN	-0.739805	0.739805	-0.890777	-2.88921	-3.53196	-0.836312
CTNNAL1	-0.0814972	0.0814972	-2.64132	-1.62228	-2.46248	-1.06675
ARHGAP25	-0.0954344	0.0954344	-2.13975	-1.73402	-3.32989	-0.902682
CASC5	-0.158256	0.158256	-1.00187	-2.83417	-3.70649	-1.13871
ADAMTS4	-0.321033	0.321033	-2.02303	-0.718047	-2.36959	-2.095
SPC25	-0.604591	0.604591	-0.727853	-3.415	-3.62185	-0.974611
PDIA4	-0.156834	0.156834	-1.72078	-1.8339	-2.39018	-1.30457
DPYSL3	-0.354724	0.354724	-2.55502	-0.992462	-3.36509	-1.17634
DDX12P	-0.0584814	0.0584814	-1.07581	-2.40245	-2.50192	-1.49982
HOXC4	-0.0185046	0.0185046	-1.63517	-2.68309	-1.62689	-1.30206
LINC00341	0.0883955	-0.0883955	-2.24787	-2.03387	-2.77512	-0.707101
FOXM1	-0.295634	0.295634	-0.802863	-3.49427	-3.87237	-1.04685
SHCBP1	-0.397787	0.397787	-0.385069	-3.37715	-3.96922	-1.67013
MKI67	-0.326048	0.326048	-0.81673	-3.72142	-4.11773	-0.941995
LOC101927765	-0.125047	0.125047	-2.52837	-0.740644	-2.42869	-1.71424
PSRC1	-0.202895	0.202895	-1.19661	-3.48771	-3.18773	-0.800002
LOC101927746	-0.131879	0.131879	-1.08808	-1.74424	-3.50091	-1.43382
LOC100288637	-0.0540737	0.0540737	-0.919944	-2.94198	-2.5864	-1.36329
ADAMTS6	-0.0481572	0.0481572	-0.929434	-2.71151	-2.70444	-1.40694
TFAP4	0.133987	-0.133987	-0.775879	-3.18453	-2.83166	-1.38391
PAQR8	0.0687163	-0.0687163	-2.24179	-4.75029	-0.653125	-1.60793
IMPA2	0.140815	-0.140815	-0.971047	-3.59125	-1.91131	-1.45666
HK2	0.183548	-0.183548	-1.57154	-2.81786	-1.49253	-1.35421
MTFR2	-0.44347	0.44347	-1.10834	-2.4521	-2.4904	-1.11601
DLL1	0.184199	-0.184199	-1.66623	-1.84127	-2.14617	-1.26614
NDUFA4L2	0.736915	-0.736915	-1.5053	-1.30118	-1.29564	-1.66889
MIR31HG	0.128336	-0.128336	-2.1996	-2.78168	-1.1298	-1.29343
CENPF	-0.144698	0.144698	-0.832499	-3.6684	-2.94951	-1.11873
CLYBL	0.0776316	-0.0776316	-2.58654	-1.28156	-1.05431	-2.26571
ERCC6L	-0.395373	0.395373	-0.602695	-3.49312	-3.85561	-1.10212
KIFC1	-0.317143	0.317143	-0.708745	-3.01739	-3.77729	-1.13963
GYLTL1B	0.0896433	-0.0896433	-0.803071	-2.65624	-3.86506	-1.19005
BCL2	-0.210491	0.210491	-0.74053	-1.97206	-2.09272	-2.00356
SEMA3D	0.140749	-0.140749	-1.16608	-2.43193	-1.87388	-1.47193
GCLM	0.373444	-0.373444	-2.0515	-1.57532	-1.34872	-1.67334
BLM	-0.314067	0.314067	-0.970391	-2.40916	-3.47707	-1.01828
PRR11	-0.127103	0.127103	-1.33156	-2.47699	-2.4915	-1.01167
ALDOC	0.0597286	-0.0597286	-1.06406	-2.11633	-1.38315	-2.6281
SFXN2	-1.053	1.053	-0.46983	-2.33289	-2.43562	-0.904024
CDC45	-0.668936	0.668936	-0.651544	-2.78375	-3.64596	-0.912626
VEGFA	0.450309	-0.450309	-1.78672	-0.682548	-2.93061	-1.87336
NOS1	0.185907	-0.185907	-1.52747	-4.61205	-2.09632	-0.6113
POLE2	-0.712259	0.712259	-0.691719	-2.40077	-3.27037	-0.923026
LINC01204	-0.0571856	0.0571856	-0.915225	-3.05827	-3.20051	-0.899717
PIR	0.439009	-0.439009	-2.07552	-2.21308	-1.5402	-0.896062
IDH2	-0.0697282	0.0697282	-1.17593	-1.38986	-2.74134	-1.66944
WHSC1	-0.099535	0.099535	-1.34895	-1.63006	-2.16297	-1.51929
TFB1M	0.00606754	-0.00606754	-1.90789	-2.4282	-1.43198	-1.10832
GNG11	-0.308404	0.308404	-1.91465	-1.32034	-2.59711	-0.978986
NAV3	0.00902892	-0.00902892	-2.26941	-1.12883	-2.07697	-1.35253
EME1	-0.451162	0.451162	-0.400945	-2.80654	-3.34581	-1.3821
PDE1C	0.0960446	-0.0960446	-3.04328	-1.18441	-1.37816	-1.4993
NDC80	-0.278099	0.278099	-0.768588	-2.90182	-3.86788	-0.897801
SPAG5	-0.177531	0.177531	-0.823513	-2.5405	-3.14528	-1.11614
PDK1	-0.031477	0.031477	-1.04262	-2.13578	-1.56358	-1.89191
RFC4	-0.320239	0.320239	-1.41971	-1.95494	-2.00037	-1.12817
CXCL3	-0.599511	0.599511	-1.73688	-1.93308	-1.8693	-0.73369
ANO1	0.0566193	-0.0566193	-2.00935	-0.35317	-3.90972	-2.24361
CENPJ	-0.127787	0.127787	-0.82316	-2.67356	-2.4165	-1.26349
NCAPH	-0.383003	0.383003	-0.625297	-2.64049	-3.67863	-1.05177
PCDHAC2	0.0594717	-0.0594717	-1.68342	-1.91551	-2.10689	-0.923381
SH2D5	0.253147	-0.253147	-1.54001	-3.08836	-1.18303	-1.16947
C18orf54	-0.169783	0.169783	-1.2339	-2.33338	-1.76281	-1.23466
CHEK2	-0.0519969	0.0519969	-1.00997	-3.08482	-1.86259	-1.16116
ATAD5	-0.266868	0.266868	-0.704287	-2.54373	-2.86132	-1.11685
PEG10	0.00422281	-0.00422281	-1.48904	-2.88846	-0.991612	-1.51601
NCAPG2	-0.223531	0.223531	-0.824089	-1.98246	-2.96853	-1.26011
RFC5	-0.444014	0.444014	-0.861583	-2.15904	-2.59344	-1.07091
VRK1	-0.37847	0.37847	-1.07179	-2.80798	-2.11231	-0.867709
NRG1	-0.0846054	0.0846054	-1.4837	-3.44777	-1.4595	-0.889876
DBF4	-0.130011	0.130011	-0.827749	-2.63826	-2.5247	-1.10616
BRCA1	-0.406589	0.406589	-0.89719	-2.32894	-3.08043	-0.84121
FEZ1	-0.17922	0.17922	-1.2547	-3.91645	-2.48545	-0.510384
TXNDC5	-0.0230244	0.0230244	-1.30458	-1.50806	-3.15123	-1.03782
PRDM5	0.0755518	-0.0755518	-1.21213	-2.68849	-1.88839	-0.940702
ARHGAP11A	-0.0783922	0.0783922	-0.711585	-2.80592	-3.07465	-1.02634
TTF2	-0.180648	0.180648	-1.08826	-2.56991	-2.41802	-0.866706
HAGHL	0.318252	-0.318252	-1.52276	-2.49278	-2.21149	-0.587903
UBE2T	-0.479785	0.479785	-0.94535	-1.65139	-2.58715	-1.16389
KCNJ5	0.732084	-0.732084	-0.803241	-0.731901	-2.69848	-1.89665
NRP2	-0.165028	0.165028	-0.720701	-2.71982	-1.67575	-1.66597
RAD54L	-0.496497	0.496497	-0.560574	-1.97564	-3.0634	-1.26034
KIF11	-0.335092	0.335092	-0.62455	-3.26869	-3.32809	-0.826966
LMNB1	-0.404207	0.404207	-0.580103	-2.89085	-3.51118	-0.871222
FANCI	-0.323305	0.323305	-0.849376	-2.18812	-2.63101	-1.04522
FASN	0.0888369	-0.0888369	-1.30863	-1.85613	-2.32126	-0.958479
MIR100HG	0.060077	-0.060077	-1.4566	-1.85949	-2.07936	-0.942605
ASPM	-0.183757	0.183757	-0.826162	-3.2516	-2.63252	-0.78658
ABCC3	0.483842	-0.483842	-2.53269	-2.68989	-0.237707	-1.72347
PRSS3	-0.121047	0.121047	-1.73841	-1.38989	-1.69873	-1.26472
ZNF876P	-0.167612	0.167612	-0.873891	-1.84495	-1.67008	-1.59779
PCK2	0.222555	-0.222555	-1.65651	-0.729497	-2.31932	-1.74614
SNHG8	0.151677	-0.151677	-0.866519	-2.44915	-2.25332	-1.08567
UBE2S	-0.0670938	0.0670938	-1.00111	-1.96752	-2.61279	-1.03638
KRT16P3	0.282321	-0.282321	-0.926341	-1.58774	-1.73186	-1.61368
PMS1	-0.133473	0.133473	-1.24144	-2.4663	-2.1934	-0.747554
LPAR6	0.201891	-0.201891	-1.00509	-2.0903	-1.57807	-1.45593
ORC1	-0.428156	0.428156	-0.467334	-2.45588	-2.6519	-1.24591
RAPGEFL1	0.399924	-0.399924	-1.11993	-2.65027	-1.27906	-1.17635
WDR35	-0.0733134	0.0733134	-0.896331	-3.00086	-2.03683	-0.931986
CD164L2	0.108069	-0.108069	-0.8944	-1.47017	-2.63299	-1.16531
ANLN	-0.21439	0.21439	-1.22997	-1.30939	-3.36471	-0.945834
MTA1	0.23485	-0.23485	-0.712249	-3.32948	-1.97091	-1.02767
GSG2	-0.271246	0.271246	-0.543293	-2.54518	-2.49071	-1.116
MTBP	-0.255111	0.255111	-0.71869	-2.05488	-2.05429	-1.2992
ST3GAL3	0.0824531	-0.0824531	-1.76258	-2.89161	-1.35033	-0.638047
ANTXR2	-0.302397	0.302397	-2.15686	-2.26189	-1.54242	-0.481376
CCDC152	-0.113576	0.113576	-0.805089	-2.26447	-1.90977	-1.16841
DSCC1	-0.537931	0.537931	-0.529663	-2.24338	-2.90339	-0.894161
NUDT1	-0.131902	0.131902	-0.868269	-1.80474	-2.07816	-1.3017
GSTA4	0.00791494	-0.00791494	-1.50204	-1.43312	-1.34457	-1.49858
HSP90B1	-0.0428742	0.0428742	-1.93231	-0.95986	-2.09084	-1.08415
BCAM	0.242883	-0.242883	-1.24906	-1.14526	-2.80692	-1.03251
MYO3B	0.270882	-0.270882	-1.11766	-1.46852	-2.47336	-0.913965
RAPGEF3	0.210927	-0.210927	-1.65494	-1.25376	-1.91584	-0.978245
SLC43A1	0.0653327	-0.0653327	-1.02452	-1.44432	-0.969907	-2.81368
LPIN1	0.0285185	-0.0285185	-2.18181	-1.23479	-1.65505	-0.930022
KNTC1	-0.341633	0.341633	-0.985899	-2.16141	-1.68348	-0.999452
CEP152	0.0549041	-0.0549041	-0.587279	-2.41314	-1.952	-1.30661
MELK	-0.251983	0.251983	-0.670671	-2.1715	-3.08317	-0.84485
CDC7	-0.324104	0.324104	-0.862617	-1.20605	-2.66314	-1.29192
ADM5	-0.028162	0.028162	-0.53518	-1.69139	-1.81205	-1.62723
CHTF18	-0.121205	0.121205	-0.556431	-2.42884	-2.68119	-0.993196
FANCB	-0.43096	0.43096	-0.64551	-2.29483	-2.43707	-0.758703
MCM5	-0.637899	0.637899	-0.74187	-2.02616	-1.65197	-0.981828
ZNF496	0.29351	-0.29351	-1.24846	-1.053	-1.4523	-1.79674
LRRC34	-0.296856	0.296856	-0.906844	-2.01279	-1.54544	-1.11706
THSD4	0.311886	-0.311886	-1.81739	-1.73747	-2.21279	-0.357568
ODC1	-0.1579	0.1579	-1.34071	-2.93364	-1.78944	-0.438094
HSPA5	-0.123855	0.123855	-1.80107	-0.965817	-1.9293	-1.03433
C5orf34	-0.300569	0.300569	-0.568214	-2.14701	-2.21814	-1.0378
SLC2A3	0.602289	-0.602289	-0.91852	-0.578575	-1.68988	-2.47812
CEP128	-0.295909	0.295909	-0.489745	-2.31623	-1.91964	-1.24826
CDH4	0.219877	-0.219877	-1.06381	-1.14967	-1.31924	-2.05031
PCED1B	0.264147	-0.264147	-1.63461	-1.24159	-1.10564	-1.38832
C4orf46	-0.283964	0.283964	-0.770629	-1.93031	-1.84889	-1.0547
BARD1	-0.241692	0.241692	-0.622956	-1.34601	-2.37983	-1.39418
TRAP1	-0.0211255	0.0211255	-0.671502	-2.21947	-1.54259	-1.33458
MSH5-SAPCD1	0.226875	-0.226875	-0.46137	-1.48863	-3.05029	-1.20284
PARP1	-0.253211	0.253211	-1.35919	-1.01074	-1.26732	-1.66109
HMGA1	-0.0390769	0.0390769	-1.36796	-0.974693	-1.86161	-1.23991
C12orf54	0.00815306	-0.00815306	-1.07784	-1.49416	-2.45994	-0.653584
TOP1MT	0.0958727	-0.0958727	-0.925467	-1.98274	-1.50989	-1.05584
TPX2	-0.317834	0.317834	-0.502061	-2.83823	-2.06169	-0.839809
CDCA8	-0.164339	0.164339	-0.4186	-2.46333	-2.54272	-0.945666
NASP	-0.411899	0.411899	-0.771756	-1.81116	-2.00354	-0.848631
DPM3	0.000671404	-0.000671404	-1.88597	-1.11213	-1.44505	-0.959605
MIS18A	-0.22893	0.22893	-1.00427	-1.97069	-1.57695	-0.856248
MPP3	0.229915	-0.229915	-0.988353	-0.891821	-1.65922	-1.75055
KIF23	-0.27813	0.27813	-0.806548	-1.77017	-2.61151	-0.683765
MATN3	-0.0110997	0.0110997	-0.921188	-1.28541	-3.00961	-0.767043
DOCK11	0.236596	-0.236596	-0.968558	-1.15449	-2.24	-1.04264
ARHGAP19	0.0476916	-0.0476916	-1.3153	-2.41488	-0.774254	-1.13637
FAR2	0.0377734	-0.0377734	-0.546856	-2.75028	-1.44297	-1.17198
IL15RA	0.296947	-0.296947	-0.701699	-1.30043	-2.31187	-1.04295
DHTKD1	-0.221273	0.221273	-1.71948	-2.83462	-0.608867	-0.835793
LOC100131564	0.291947	-0.291947	-1.54742	-2.22809	-1.02883	-0.636111
SNRPA	-0.0160026	0.0160026	-1.25475	-1.45312	-1.61245	-0.910778
FBL	0.0529282	-0.0529282	-0.586608	-2.32116	-2.01042	-0.909558
AKAP7	-0.142429	0.142429	-0.560008	-2.52577	-1.42625	-1.09691
TCOF1	-0.17789	0.17789	-0.956593	-1.9551	-1.86033	-0.71055
MCM8	-0.215839	0.215839	-1.60736	-1.54129	-1.14089	-0.882292
GAS5	0.214866	-0.214866	-0.241097	-2.06823	-2.48224	-1.29214
SNRPF	-0.134583	0.134583	-0.775339	-1.87302	-1.83054	-0.930809
TRAIP	-0.278292	0.278292	-0.260716	-2.06145	-2.14765	-1.29785
RMI1	-0.41587	0.41587	-0.623906	-1.78047	-2.03702	-0.843126
ITPK1	0.173315	-0.173315	-1.23842	-0.843499	-1.49612	-1.56674
LRRC8C	-0.117331	0.117331	-1.1141	-1.62885	-1.09598	-1.23681
TIMELESS	-0.382288	0.382288	-0.904236	-1.80234	-1.448	-0.875923
SCARB1	0.0203023	-0.0203023	-0.691021	-2.39248	-1.53614	-0.949237
LTB4R	0.246645	-0.246645	-1.07527	-1.32464	-2.11	-0.747316
C15orf61	0.197017	-0.197017	-1.307	-0.969399	-1.91163	-0.951117
TTC39B	0.254843	-0.254843	-1.47747	-1.10553	-0.919388	-1.49498
RNASEH2A	-0.26071	0.26071	-0.749142	-1.29897	-1.80923	-1.22783
EMP3	-0.0582484	0.0582484	-1.21425	-2.29796	-1.15626	-0.730759
ANKRD36B	0.120417	-0.120417	-1.1216	-1.7817	-0.889282	-1.28015
TUBA1B	-0.320414	0.320414	-0.971547	-1.97618	-1.36506	-0.798506
CD320	-0.0792465	0.0792465	-1.08285	-2.0842	-1.10793	-0.935356
C20orf27	-0.160236	0.160236	-1.92467	-1.48645	-0.82393	-0.957412
LBHD1	0.405017	-0.405017	-0.824423	-1.55693	-1.1022	-1.30461
SRGAP3	0.254688	-0.254688	-0.537971	-2.09328	-1.44703	-1.19583
BCAT1	-0.0578927	0.0578927	-0.724805	-1.94349	-1.63396	-0.971618
AURKA	-0.245142	0.245142	-0.597351	-2.21263	-2.2983	-0.642652
NCAPD3	-0.302066	0.302066	-0.727231	-1.99425	-1.84087	-0.728179
FAM161A	-0.156822	0.156822	-1.02712	-1.9188	-0.971284	-1.10305
DARS2	-0.212883	0.212883	-1.05726	-1.5535	-1.79666	-0.68948
FADS2	0.159506	-0.159506	-1.30186	-0.971882	-1.97132	-0.865274
LYPD6	-0.041665	0.041665	-0.514348	-2.50263	-1.32108	-1.17511
SMC4	-0.192452	0.192452	-0.658364	-1.78494	-2.27529	-0.731426
AASS	-0.0115815	0.0115815	-1.45	-1.76319	-0.95737	-0.86384
GK	0.0524021	-0.0524021	-0.581046	-1.69919	-1.0228	-1.76156
LOC81691	-0.272343	0.272343	-0.800306	-2.46157	-0.810246	-1.13758
WBSCR27	0.0524323	-0.0524323	-1.91631	-1.43997	-0.689674	-1.05409
TMEM171	-0.17034	0.17034	-1.40476	-1.33294	-0.999136	-1.06584
KIAA1524	-0.380827	0.380827	-0.64006	-2.03461	-1.89405	-0.631073
MBLAC2	0.0412311	-0.0412311	-1.54649	-1.94699	-0.731779	-0.895589
GOLGA2P5	0.208378	-0.208378	-1.22563	-1.17066	-1.50179	-0.848656
BDH1	-0.119276	0.119276	-0.685584	-2.37882	-1.37133	-0.849003
TSHZ1	-0.0238939	0.0238939	-0.857712	-1.9211	-1.49657	-0.75303
FANCA	-0.519066	0.519066	-0.410738	-1.25613	-2.33759	-0.967604
POC1A	-0.232624	0.232624	-0.516872	-1.33718	-2.26721	-1.03106
ODF2	-0.0218855	0.0218855	-0.967476	-1.92804	-1.14533	-0.890087
NCR3LG1	0.164721	-0.164721	-1.27531	-0.326143	-2.02624	-1.53342
PFAS	-0.123699	0.123699	-0.618354	-1.40267	-1.87018	-1.06828
WDHD1	-0.418174	0.418174	-0.913907	-1.73293	-1.32989	-0.697452
SLC29A1	-0.330754	0.330754	-0.680058	-0.986777	-2.49697	-0.961353
RRM1	-0.207331	0.207331	-0.458748	-1.50353	-2.11847	-1.05558
CCDC64	0.546537	-0.546537	-1.22678	-0.454289	-1.80485	-1.10009
APITD1	-0.40461	0.40461	-1.39807	-0.776574	-1.65639	-0.808208
SYNJ2	-0.148	0.148	-0.856881	-0.649707	-2.1219	-1.41467
RPARP-AS1	-0.165722	0.165722	-1.18814	-0.386719	-1.81396	-1.63461
RACGAP1	-0.263668	0.263668	-0.668835	-1.64563	-1.5428	-0.945138
FLVCR1	0.122179	-0.122179	-0.777392	-1.27935	-1.37771	-1.241
HPRT1	-0.157961	0.157961	-0.524883	-1.60314	-1.67472	-1.11218
KIF22	-0.185213	0.185213	-0.704082	-0.960609	-2.41169	-1.03198
PYCR2	0.127047	-0.127047	-1.40419	-1.1577	-1.80116	-0.547571
HAUS8	-0.335858	0.335858	-0.649874	-1.49781	-1.92394	-0.737655
SORL1	-0.154021	0.154021	-1.10897	-1.83468	-1.8656	-0.344595
PSIP1	-0.157059	0.157059	-0.868626	-0.943831	-1.50789	-1.3458
BIVM	-0.0897992	0.0897992	-1.41508	-2.18201	-1.04869	-0.463152
TBC1D31	-0.230499	0.230499	-0.834249	-2.21979	-0.863393	-0.967388
DDX11	-0.254271	0.254271	-0.644839	-1.41395	-1.82552	-0.884503
MCM3	-0.662283	0.662283	-1.17862	-0.942872	-1.53649	-0.525386
FHL1	0.0852117	-0.0852117	-1.62039	-0.663864	-2.02991	-0.714175
MPHOSPH9	-0.0325251	0.0325251	-0.925447	-1.40863	-1.69252	-0.718354
LINC01133	0.129863	-0.129863	-1.26099	-1.18824	-1.72155	-0.600221
NLN	0.0826573	-0.0826573	-1.02342	-1.12711	-1.26388	-1.15487
RPS6KA2	0.410634	-0.410634	-1.62896	-1.85038	-0.552357	-0.729635
SCMH1	0.0190181	-0.0190181	-1.23374	-2.13316	-1.24917	-0.424168
DBF4B	-0.182987	0.182987	-0.211187	-2.19464	-1.57309	-1.23161
GOLGA2P10	0.740923	-0.740923	-0.959553	-2.06315	-0.535928	-0.681974
EFS	0.234531	-0.234531	-1.35281	-0.364861	-2.45905	-1.01172
RGMB	-0.000203191	0.000203191	-1.12912	-1.70027	-1.30554	-0.620526
CNTRL	-0.052568	0.052568	-1.33866	-2.36376	-0.632446	-0.762301
HAUS7	-0.104201	0.104201	-0.663312	-1.61374	-1.5714	-0.885748
CBR1	0.0203883	-0.0203883	-1.05731	-1.54715	-1.54454	-0.599386
PITPNC1	0.134197	-0.134197	-1.06119	-1.7145	-1.43284	-0.548329
PEMT	0.0405629	-0.0405629	-0.672454	-1.27246	-0.968312	-1.81407
NUDT12	-0.031566	0.031566	-1.05971	-2.18813	-1.06644	-0.601451
NEMP2	-0.196849	0.196849	-0.919918	-1.62067	-1.02272	-0.928657
LMNB2	-0.120997	0.120997	-0.848996	-2.72449	-1.30881	-0.453295
RFT1	-0.16124	0.16124	-0.794129	-1.62678	-0.988523	-1.16324
C1orf112	-0.431489	0.431489	-0.651285	-1.67716	-1.62724	-0.616924
POLD2	-0.11595	0.11595	-0.734327	-1.15479	-2.04889	-0.854351
DNAJB5	-0.0861614	0.0861614	-0.922837	-2.23282	-0.957549	-0.754303
DYNC2H1	0.0885341	-0.0885341	-0.446455	-2.30933	-1.71485	-0.713444
HNRNPA1	-0.0270899	0.0270899	-0.723476	-1.52232	-1.89337	-0.678284
RSL24D1	-0.249676	0.249676	-0.653443	-1.00033	-2.34739	-0.877116
DSCAM	0.0825298	-0.0825298	-0.919979	-1.13087	-2.18899	-0.60118
RBMX	-0.187124	0.187124	-0.911427	-1.12979	-1.70927	-0.795379
FOXD1	-0.0961231	0.0961231	-1.64381	-1.03958	-1.28843	-0.62485
FADS1	-0.0111574	0.0111574	-0.70475	-1.10834	-1.63237	-1.10194
POLA1	-0.470847	0.470847	-0.93335	-0.68539	-1.90153	-0.839691
LIG1	-0.389867	0.389867	-0.766375	-1.07004	-1.2917	-1.09713
TMEM141	-0.0733386	0.0733386	-1.14499	-1.48325	-1.1527	-0.707335
H2AFX	-0.370102	0.370102	-0.851109	-1.00472	-2.38834	-0.533781
FPGS	-0.0290156	0.0290156	-1.22084	-1.12264	-1.24968	-0.811613
GREB1L	0.322353	-0.322353	-1.49345	-1.53499	-0.304393	-1.21482
GRK6	0.0097292	-0.0097292	-1.15914	-1.47641	-1.15317	-0.666459
SPDL1	-0.292592	0.292592	-1.67176	-1.43009	-1.52887	-0.151677
SLC12A8	0.143525	-0.143525	-0.741002	-1.20954	-1.99354	-0.668119
CCDC74A	-0.0190186	0.0190186	-0.4797	-1.63421	-1.38145	-1.03348
PLP2	-0.10492	0.10492	-1.69803	-1.17781	-1.86219	-0.192527
LIG3	-0.0891766	0.0891766	-1.12866	-1.03711	-1.40424	-0.781814
ERCC1	-0.132882	0.132882	-1.3442	-2.13008	-0.724282	-0.560281
FARSB	-0.220328	0.220328	-0.976064	-1.51243	-1.48368	-0.471273
STAMBPL1	-0.27581	0.27581	-1.7881	-0.797087	-0.723596	-1.0467
HNRNPA1P10	-0.0859341	0.0859341	-0.773606	-1.29857	-1.94481	-0.568237
GEN1	-0.231029	0.231029	-0.745493	-1.8177	-1.42401	-0.516607
POLR1E	-0.13688	0.13688	-0.766852	-1.07664	-1.59509	-0.873041
ALDH4A1	0.186605	-0.186605	-0.785265	-1.94238	-1.71941	-0.31882
CLMN	0.479113	-0.479113	-1.38606	-1.08462	-0.875733	-0.64462
PPIH	-0.094927	0.094927	-0.604062	-1.2765	-2.06987	-0.668471
CRNDE	-0.103479	0.103479	-1.30863	-1.26058	-1.00418	-0.684203
PPIB	-0.0642901	0.0642901	-1.28176	-0.920319	-1.53192	-0.616191
AIG1	0.057088	-0.057088	-1.47334	-1.2161	-1.61689	-0.279794
NDC1	-0.124342	0.124342	-0.58549	-1.59084	-1.38132	-0.821642
FAM20C	0.116129	-0.116129	-0.565132	-1.56758	-1.65345	-0.68436
CBX2	-0.137834	0.137834	-1.67693	-1.04995	-0.749631	-0.830415
PYGO1	0.0525225	-0.0525225	-0.309251	-1.32557	-1.66384	-1.17505
MCM6	-0.693219	0.693219	-0.594357	-0.577034	-1.77974	-0.844074
C4orf32	0.123062	-0.123062	-0.942257	-0.677479	-1.77117	-0.923813
USP13	-0.0677426	0.0677426	-0.69048	-1.37745	-1.59544	-0.653279
PARVB	0.0813816	-0.0813816	-0.636889	-2.1936	-0.944147	-0.777884
LSM6	-0.267898	0.267898	-0.599177	-1.21744	-1.91129	-0.641268
BOLA1	-0.0791357	0.0791357	-1.19718	-1.25224	-0.890056	-0.815694
METAP1D	-0.132606	0.132606	-1.02848	-1.4301	-0.683191	-0.985259
CHEK1	-0.226663	0.226663	-0.508906	-1.08068	-2.06002	-0.80246
ADAM8	0.0103647	-0.0103647	-0.701169	-0.568656	-1.70268	-1.45141
GART	-0.0351969	0.0351969	-0.931761	-1.31951	-1.04215	-0.847254
PRMT1	-0.0992873	0.0992873	-0.758795	-1.13035	-1.75671	-0.670193
PASK	-0.148577	0.148577	-0.715381	-1.11402	-1.24044	-1.00093
LYAR	-0.354758	0.354758	-0.919409	-1.97715	-1.25673	-0.267369
RUVBL1	-0.221845	0.221845	-0.740904	-2.00109	-1.32751	-0.396418
PABPC1L	0.0975581	-0.0975581	-0.698844	-1.04699	-0.988507	-1.31782
MTHFD1	-0.268469	0.268469	-0.886816	-1.49997	-0.972894	-0.692163
TTC28-AS1	0.141411	-0.141411	-0.982536	-0.93403	-1.10988	-0.946378
ARSJ	0.114586	-0.114586	-1.13951	-1.61622	-1.43355	-0.235609
ZWILCH	-0.318512	0.318512	-0.307663	-1.50969	-1.21434	-1.1403
MICAL1	0.129606	-0.129606	-1.35251	-1.14385	-0.928156	-0.658504
TMEM256	-0.0530421	0.0530421	-1.14	-1.65973	-0.881483	-0.540678
DTYMK	-0.326779	0.326779	-0.367557	-1.85897	-1.52372	-0.609534
FXYD5	-0.00966866	0.00966866	0.217763	1.24362	1.37752	0.9063
VPS9D1	0.244178	-0.244178	0.799194	0.675245	1.52108	0.951626
GABARAP	-0.0654433	0.0654433	0.300768	1.11643	1.48844	0.882021
CFAP58	0.0123532	-0.0123532	1.26161	0.862272	0.521813	1.27407
LGALS3	0.124729	-0.124729	0.264413	1.16539	1.56417	0.76283
TNKS1BP1	0.0991789	-0.0991789	0.744988	1.24922	0.966199	1.05715
ZNF91	0.178627	-0.178627	0.781608	0.533221	1.5375	1.03673
RHOF	0.173996	-0.173996	0.885887	1.44088	0.555747	1.07069
ATP6AP1	0.0699392	-0.0699392	0.424345	1.43541	1.2869	0.710554
CMTM3	-0.514171	0.514171	1.5421	0.887778	0.926149	0.983662
SLC12A6	0.0801024	-0.0801024	1.09205	0.899094	1.52583	0.322447
POLR2J4	0.0270533	-0.0270533	1.5834	0.866493	1.08228	0.27605
TET3	0.160331	-0.160331	1.56864	0.833493	0.783083	0.7869
ZFHX4	0.0673461	-0.0673461	0.691004	0.730875	1.49543	1.01225
SASH1	0.120137	-0.120137	0.952296	1.32432	1.14604	0.65023
B3GNT8	0.0159838	-0.0159838	0.501091	0.862283	1.74685	0.671458
KDM3A	-0.0398886	0.0398886	0.786112	1.41866	1.20062	0.625743
ABCA1	0.0756354	-0.0756354	1.15461	-0.0855012	1.42663	1.26259
PANK3	0.195063	-0.195063	0.731025	1.71415	0.750311	0.785032
MXD4	0.19411	-0.19411	0.738638	0.187412	1.32713	1.60148
KRT17	0.117012	-0.117012	1.21583	1.4025	1.1788	0.10819
SKIL	0.193985	-0.193985	0.629294	1.52739	1.14764	0.779037
EPHB3	0.497624	-0.497624	1.64664	1.03397	1.12638	0.519084
ADGRL2	-0.0190553	0.0190553	1.46463	1.02837	1.09613	0.459781
SLC25A13	-0.412529	0.412529	0.721714	1.56657	0.73403	1.25549
EPS8L1	0.285159	-0.285159	1.25923	0.567715	1.50738	0.820832
PXDN	0.0996762	-0.0996762	0.516182	1.24848	1.43677	0.872318
HBP1	0.327215	-0.327215	0.764637	1.10943	1.68618	0.634583
GAREM	0.217772	-0.217772	1.39577	0.124186	1.70024	0.640149
DLX5	0.307586	-0.307586	1.56003	0.731922	0.709824	1.26099
DTX3L	-0.186998	0.186998	0.839339	1.55831	0.79609	1.04196
PLD1	0.158892	-0.158892	0.582828	0.696081	1.23842	1.61142
CD24	0.026343	-0.026343	0.904058	0.678186	1.40214	1.25629
ACVR2B	0.209627	-0.209627	1.6801	1.54976	0.222865	0.398925
ITGB8	0.167995	-0.167995	1.22853	0.479696	0.368642	1.82711
SLC27A4	-0.0846703	0.0846703	0.918497	0.849902	1.7371	0.605989
FBXO2	0.500568	-0.500568	0.380606	2.01459	1.14172	0.613996
ZNF416	-0.0160608	0.0160608	0.90086	0.886327	1.45392	1.08363
MFAP3L	-0.338328	0.338328	0.639327	1.19296	1.69747	0.790938
CASZ1	0.209827	-0.209827	1.27908	0.889496	1.75514	0.0636214
SIPA1L2	0.136607	-0.136607	1.92556	0.862999	0.736328	0.476727
KDM4B	0.219217	-0.219217	1.05763	0.669297	1.60909	0.991197
BNIP3L	0.282624	-0.282624	0.668589	1.20316	1.88696	0.308027
MFSD11	0.182159	-0.182159	0.365539	1.76375	1.12969	0.88866
ZC3HAV1	-0.348835	0.348835	1.2592	1.15902	1.27907	0.901268
KLHL28	0.240136	-0.240136	0.73811	1.77708	1.44178	-0.0432635
GNPTG	0.0282744	-0.0282744	0.588098	1.439	1.57993	0.589691
C11orf95	0.172973	-0.172973	1.26936	0.596971	1.83506	0.386164
CUEDC1	0.16976	-0.16976	0.620161	0.533184	1.64174	1.42823
PHLDB3	0.196609	-0.196609	1.70597	1.04308	0.988493	0.609324
TRIM2	0.223797	-0.223797	0.52923	0.549889	1.79106	1.32331
PAOX	0.232123	-0.232123	0.727519	1.59104	1.57603	0.295512
C3orf62	0.0113244	-0.0113244	1.21305	1.56296	1.0063	0.637658
CIDECP	0.0372249	-0.0372249	1.16351	0.98332	1.58995	0.677515
SYNGR1	0.0230081	-0.0230081	0.765525	0.550214	1.95341	0.826905
CERCAM	0.227267	-0.227267	0.499673	1.4392	1.43269	1.11714
NCEH1	-0.286152	0.286152	0.656019	1.37768	1.78479	0.529126
FLCN	0.291686	-0.291686	1.19483	1.51642	1.24785	0.650078
CEACAM1	-0.07598	0.07598	-0.138587	0.937794	2.08496	0.911839
GDPD3	0.0935615	-0.0935615	1.57045	1.13315	1.31281	0.423597
BCL6	0.229763	-0.229763	1.28575	1.56915	1.22002	0.431109
CLIP1	0.129046	-0.129046	0.778863	1.61566	0.936855	1.21159
C1QTNF1	0.166039	-0.166039	-0.0241245	1.55909	1.63017	1.01635
ARHGEF40	0.220643	-0.220643	0.438499	1.75875	1.52745	0.57758
DENND1B	-0.0681571	0.0681571	0.516293	1.33127	1.14219	1.53275
MAL2	0.259863	-0.259863	1.52771	1.268	1.51672	0.0608821
TYMP	0.244126	-0.244126	1.59872	1.45476	0.133738	1.22816
AFAP1L2	-0.11761	0.11761	0.475891	1.8396	1.22535	0.852758
TAPBP	0.00244933	-0.00244933	0.579733	1.96492	0.910332	0.865801
CSRNP1	-0.231288	0.231288	0.705338	1.82632	1.32451	0.622386
KAT2B	0.0997407	-0.0997407	1.55146	-0.289618	1.0576	1.72236
ARMCX4	-0.096239	0.096239	1.09253	1.36875	1.62394	0.405628
VNN1	-0.674814	0.674814	1.28483	1.46712	1.19253	1.39905
NSG1	0.082799	-0.082799	0.412082	2.25217	0.749558	0.466332
SLC35D2	-0.049336	0.049336	0.73347	1.02799	1.75738	1.04465
SERTAD1	-0.264237	0.264237	1.2762	1.57706	0.929071	1.00835
STX12	-0.0701205	0.0701205	0.416838	1.47861	1.66033	0.943157
GATSL2	-0.191072	0.191072	1.30804	0.623605	1.73599	0.944554
TACSTD2	0.23233	-0.23233	1.50937	0.458823	1.60319	1.0509
GIPC1	0.0704687	-0.0704687	0.669094	0.475604	2.03764	1.10673
ZNF433	-0.164283	0.164283	1.48105	0.535022	1.44229	1.2414
LOC653602	0.316501	-0.316501	2.02528	0.97791	0.919046	0.664512
EPB41L4A	0.0288699	-0.0288699	-0.0696417	1.70232	1.62325	0.982041
FNDC3B	0.012373	-0.012373	0.747546	1.87791	0.843864	1.10401
PDK2	0.16061	-0.16061	1.11338	1.69668	1.1392	0.809709
DENND2C	0.161359	-0.161359	1.46557	0.294685	2.01573	0.409119
C10orf32	-0.0711775	0.0711775	1.22025	1.0522	1.56112	0.991118
ZFHX3	0.153198	-0.153198	1.08423	1.83316	0.916389	0.861785
CDKN1B	0.058139	-0.058139	1.50139	1.3176	1.26253	0.69981
TMEM45B	0.256274	-0.256274	1.87407	0.94661	1.54469	0.0165213
SLC43A2	-0.0803401	0.0803401	1.60953	-0.0143689	0.808259	1.84842
GDPD5	0.0368956	-0.0368956	0.720482	1.53834	1.7624	0.519904
ZNF493	0.0426302	-0.0426302	1.3582	1.17168	1.36285	1.00813
MSX2	0.103853	-0.103853	1.51763	1.60158	0.950853	0.70153
FGF11	0.262955	-0.262955	1.10736	0.495802	1.70412	1.46464
CLTB	-0.0558181	0.0558181	0.579355	0.519468	2.02617	1.28582
MVB12B	0.0676585	-0.0676585	1.29592	1.85963	1.32597	-0.230707
FCHSD1	0.139899	-0.139899	0.869778	1.825	1.55265	0.242697
GDPD1	-0.0580786	0.0580786	1.15776	0.633781	2.19102	0.130457
CDC42BPG	0.131344	-0.131344	1.15998	0.980026	1.58448	1.19748
ITGA5	0.0681638	-0.0681638	0.263824	1.53693	1.66216	1.14817
POF1B	-0.110437	0.110437	1.4497	0.100996	2.09088	0.544184
PAX8	-0.0114657	0.0114657	1.03794	1.82586	1.1847	0.711615
F8A1	-0.146464	0.146464	1.01176	1.57498	1.51528	0.775711
PPT2	0.181309	-0.181309	1.13408	1.79351	0.944738	1.02091
ACP2	-0.274485	0.274485	0.892231	1.68998	1.23661	1.18521
TNRC6A	-0.190802	0.190802	1.49043	1.81192	0.341215	1.06214
LZTS3	0.354045	-0.354045	1.08841	0.627937	2.19871	0.6942
LYPD5	-0.0756441	0.0756441	0.911378	0.263429	1.9255	1.44891
WFDC5	-0.459162	0.459162	1.0021	1.47974	1.86025	0.703093
MAML3	-0.00356021	0.00356021	0.862857	2.01216	1.12144	0.650916
OTUB2	-0.0465557	0.0465557	0.526118	0.357563	2.07926	1.41927
FAM63B	0.309159	-0.309159	0.958966	2.18501	0.941651	0.533452
NOTCH3	0.825971	-0.825971	2.15918	0.865547	1.76645	0.667605
LIMK2	0.0737776	-0.0737776	0.648387	1.44144	1.69031	1.12021
CLCN5	0.0604574	-0.0604574	0.342912	0.731149	2.32671	0.783047
DSG3	0.261092	-0.261092	1.20417	-0.0126859	2.28371	0.743967
GPAT4	-0.0480743	0.0480743	1.06497	1.62119	1.11613	1.23313
FOXL2	0.557734	-0.557734	1.04876	1.10075	1.48103	1.73665
PRSS8	0.276881	-0.276881	0.976227	-0.157386	2.24484	1.18076
NEXN	-0.0521542	0.0521542	0.15267	0.989396	2.07374	1.25777
GUCY1B3	-0.134472	0.134472	1.60729	1.54485	1.33359	0.35499
MANSC1	-0.205691	0.205691	0.763284	1.79899	1.70565	0.472545
OPTN	0.023305	-0.023305	0.373448	1.55244	1.85204	0.933985
TOM1	-0.032019	0.032019	1.07617	1.08425	1.9478	0.730762
ACP5	-0.138255	0.138255	0.609585	1.80959	1.97353	-0.251027
NACAD	0.337258	-0.337258	0.762622	1.40161	2.14772	0.390202
AIM1L	0.493317	-0.493317	0.983858	2.22553	1.3065	0.361641
TMEM185A	0.0283214	-0.0283214	1.09413	1.06042	1.73851	1.19667
HES4	0.290538	-0.290538	1.60102	1.37079	1.51096	0.67812
CXADR	0.194736	-0.194736	0.659012	1.28924	2.07225	0.796052
C1orf106	0.0316635	-0.0316635	1.7299	1.94686	0.38081	0.533216
TMEM79	0.0730327	-0.0730327	1.84045	1.34266	0.995017	0.897391
BARX2	-0.275681	0.275681	1.9205	0.892426	0.905531	1.40516
FOSL2	0.360551	-0.360551	1.30853	1.50684	1.75488	0.703523
PHYHIP	0.110309	-0.110309	1.9583	1.63621	0.394274	0.835634
CTSA	-0.014362	0.014362	1.56079	1.16028	1.51731	1.01557
PHLPP2	0.0013391	-0.0013391	1.33809	2.13087	0.848399	0.443063
PRDM1	-0.101191	0.101191	1.69176	1.40096	1.30785	0.810589
RIN3	0.0541124	-0.0541124	1.04142	1.5889	1.60755	0.973375
SLC30A1	0.31632	-0.31632	1.73682	1.72574	0.657854	1.09914
PIFO	0.34714	-0.34714	0.960918	1.84423	1.71855	0.614956
EPS8L2	0.144893	-0.144893	0.953782	1.72181	1.6717	0.807391
CRB3	0.081439	-0.081439	0.189957	2.50599	1.09095	0.265075
KLHDC8B	0.39673	-0.39673	1.22913	0.559325	2.29033	0.911808
TPRG1L	0.171089	-0.171089	0.780698	0.631886	2.18586	1.30026
DENND5B	0.0567474	-0.0567474	1.15945	1.37602	1.86464	0.829017
ZNF44	-0.0225362	0.0225362	1.66333	-0.296264	2.07493	1.03668
GBP3	-0.190952	0.190952	0.653316	1.96539	0.999566	1.54259
KIF1C	0.134204	-0.134204	0.694346	1.55014	1.9493	0.966293
ADM	0.258989	-0.258989	1.52871	2.05194	0.954564	0.640029
VIPR1	0.376289	-0.376289	1.82154	0.936781	1.20658	1.57451
LYNX1	0.498166	-0.498166	1.91391	1.94263	1.16547	0.235401
NBPF25P	0.0858618	-0.0858618	1.54577	0.876224	1.89198	0.943672
LLGL2	0.120437	-0.120437	0.639583	2.12041	1.83455	0.012099
HCAR2	-0.0810363	0.0810363	1.89024	1.03246	1.45041	0.999333
PNPLA2	0.0876465	-0.0876465	1.11621	1.51031	1.87587	0.86715
TCN2	0.126942	-0.126942	0.372554	1.8674	2.22867	-0.172315
EPHB6	0.366892	-0.366892	1.34826	2.17334	1.50606	-0.154042
CPEB2	0.171109	-0.171109	1.05081	2.02945	1.68511	0.314868
FAM63A	-0.0331223	0.0331223	0.427936	1.62981	1.88348	1.26855
SLC46A1	0.1609	-0.1609	1.74533	1.65459	1.2991	0.739799
ALDH5A1	0.348409	-0.348409	1.7544	2.13192	0.583995	0.70009
SMPD1	-0.111426	0.111426	0.760975	1.41818	2.16812	0.816568
SUCO	0.0565237	-0.0565237	0.51867	2.3137	1.20395	0.931616
ZFYVE1	0.214898	-0.214898	1.2292	1.26948	2.00398	0.972497
SESN2	0.0138594	-0.0138594	1.33053	1.925	1.18399	1.03337
ZNF596	-0.0859013	0.0859013	1.42407	0.862162	1.84506	1.31403
GDNF	0.456603	-0.456603	2.43753	0.783667	0.951138	1.12221
HSPB1	0.141491	-0.141491	1.69281	1.24921	1.61678	1.06046
GM2A	0.0988502	-0.0988502	-0.231789	2.66762	0.589332	1.04808
LEPROT	0.0668436	-0.0668436	0.524881	1.69989	1.8561	1.30441
RAET1G	0.209998	-0.209998	2.65445	0.657769	0.682688	0.501531
DYSF	0.385721	-0.385721	-0.287506	2.04819	1.81875	1.42629
SLC26A2	-0.0742186	0.0742186	0.354063	1.68402	1.71688	1.59411
NTN4	0.526171	-0.526171	0.662121	2.52304	1.14316	0.982869
A2ML1	0.0956998	-0.0956998	1.6223	0.516383	1.73023	1.58252
ANKRD46	0.238187	-0.238187	1.69095	0.69068	1.81584	1.3681
MPZL3	0.178538	-0.178538	1.24218	2.18454	0.790197	1.16714
THRB	0.0622089	-0.0622089	1.34717	1.17664	1.61679	1.55957
LSMEM1	0.274284	-0.274284	1.14355	2.01486	1.55985	0.782933
TIGD7	0.00498774	-0.00498774	0.843867	2.01918	1.69356	0.779748
HLA-J	0.0814269	-0.0814269	0.648602	2.20345	1.3328	1.05791
ACER2	-0.178484	0.178484	1.91156	1.70067	1.17011	0.781707
STS	-0.291775	0.291775	1.43208	1.84042	1.25965	1.28582
ZNF821	-0.247201	0.247201	1.41426	1.58462	1.60652	1.22441
PARP12	-0.265363	0.265363	1.22737	2.48528	0.634704	0.713177
NAGK	-0.0147746	0.0147746	1.07982	1.74499	1.74851	1.10616
ADGRF1	-0.345797	0.345797	1.21183	1.44032	1.36442	1.89931
GADD45B	0.159227	-0.159227	0.584794	2.11279	2.04645	0.198725
ZNF117	-0.0477835	0.0477835	1.35316	1.4962	1.35494	1.62041
CALCOCO1	0.172375	-0.172375	0.540954	1.15052	2.41501	1.07814
SPINT1	0.0551774	-0.0551774	0.681371	2.03564	1.84415	0.824456
USP2	-0.257805	0.257805	1.75515	2.34574	0.800723	0.0176017
MMP2	0.315051	-0.315051	0.752082	-0.0945312	2.73946	1.03239
CFLAR	0.00577032	-0.00577032	0.536246	2.66849	0.878479	0.550825
TNS3	-0.344567	0.344567	1.9263	1.03877	1.32562	1.62267
ELFN2	0.368025	-0.368025	2.71301	-0.312805	0.969859	1.11479
PGPEP1	0.403557	-0.403557	0.580992	1.88781	2.37233	0.228052
TGM1	-0.0451576	0.0451576	1.71475	2.59407	0.0292567	-0.255069
PLCD1	0.206144	-0.206144	1.45647	0.92979	2.43514	0.297952
RUNDC3A	0.998947	-0.998947	2.54438	1.63044	1.37885	1.23895
BNIPL	0.575839	-0.575839	1.36998	0.205111	2.55267	1.27962
NFKB2	-0.0247344	0.0247344	0.881853	2.76141	0.33298	0.40779
C15orf39	-0.070926	0.070926	1.44579	2.43623	0.751581	0.504481
USP54	-0.149302	0.149302	0.43989	1.75541	2.20936	0.964288
RORA	0.591165	-0.591165	1.45371	1.43416	2.37029	0.669242
CAMK1D	0.125014	-0.125014	1.9911	1.79141	1.09281	0.767787
CDC42EP2	-0.161925	0.161925	0.549364	1.99677	1.7983	1.26925
NDRG2	0.112576	-0.112576	2.36286	1.33187	1.46112	-0.153373
DGCR6	-0.190743	0.190743	1.02654	0.730678	2.5738	0.706488
MARCKSL1	-0.098508	0.098508	-0.231994	0.870674	2.75664	0.936334
CYB5R1	-0.00897598	0.00897598	1.20333	2.38911	1.11863	0.713433
NFKBIA	-0.237012	0.237012	1.39273	2.66848	0.368105	0.366654
ITSN2	0.153273	-0.153273	0.98264	2.30686	1.69468	0.404122
ANKRD22	0.0370126	-0.0370126	2.014	0.882534	1.22002	1.68679
ACTRT3	-0.197736	0.197736	1.342	1.46141	1.25711	1.94144
HOXC13-AS	0.256074	-0.256074	0.220797	1.79809	2.29129	0.985115
KRT16	0.461869	-0.461869	2.17566	2.24985	0.765321	0.120468
CASP7	-0.234468	0.234468	1.42906	2.19564	1.54731	0.519129
ZNF439	-0.0180583	0.0180583	1.12496	1.17281	2.24557	1.1286
DISP2	0.0729537	-0.0729537	1.56367	0.339443	1.71311	1.99937
FAT4	0.0924094	-0.0924094	0.612418	1.8775	2.18403	0.829186
CES4A	-0.39806	0.39806	1.27657	2.24049	1.60951	0.889863
GATSL3	0.400125	-0.400125	0.892129	1.19221	1.92491	2.03162
FAM126B	0.181833	-0.181833	1.59419	2.10205	1.42289	0.877625
ANKRD52	0.182701	-0.182701	0.870907	1.6618	2.02431	1.47379
MVP	-0.0553076	0.0553076	0.79149	1.83248	2.00534	1.30076
HSD17B14	0.359706	-0.359706	1.49859	2.05327	1.9094	0.482016
TLCD2	0.0246194	-0.0246194	0.399428	2.22061	0.905378	1.95183
DNAJB2	0.323722	-0.323722	1.04015	1.91284	2.09262	1.08827
GATA3	0.0468925	-0.0468925	1.70959	2.17453	0.701341	1.3352
TPRXL	0.0855331	-0.0855331	1.45407	-0.17864	2.18524	1.85669
PARP14	-0.145503	0.145503	0.920169	2.80617	0.373195	0.875417
HAP1	0.315582	-0.315582	2.28615	1.51532	1.78734	0.0845614
LYPD3	0.15791	-0.15791	2.27253	0.0606296	1.20968	1.94992
FAM134B	0.331877	-0.331877	0.0490732	1.66227	2.18381	1.81871
PIK3C2B	0.215707	-0.215707	1.3895	2.44322	1.37085	0.61196
YPEL3	0.0798136	-0.0798136	1.16762	2.22534	1.6117	1.08601
FAM43A	0.288132	-0.288132	2.37987	0.124644	1.70715	1.44998
COL4A1	0.201001	-0.201001	-0.40113	2.53969	1.47788	1.51728
PHLDA3	0.328986	-0.328986	1.92408	1.55482	1.80341	1.14158
CXXC5	0.0512881	-0.0512881	1.28921	2.62471	0.749839	0.77912
ATL1	-0.124396	0.124396	1.32914	1.89798	1.79796	1.30672
LINC00673	-0.0189749	0.0189749	1.18793	0.428301	2.35575	1.78125
TNRC6C-AS1	0.341055	-0.341055	1.00064	2.66397	0.967343	1.14593
MYLIP	0.383576	-0.383576	1.81511	1.96314	1.7899	0.823072
GCHFR	-0.225359	0.225359	0.379275	1.07258	2.92599	0.46561
STX3	0.248117	-0.248117	1.12758	1.80008	2.15277	1.2305
SPRR1A	-0.0138175	0.0138175	3.00101	-0.633256	0.788923	0.936466
PP14571	0.4176	-0.4176	1.40442	2.45408	0.490088	1.61358
CLDN16	0.887202	-0.887202	1.85028	1.89295	1.83313	1.76233
HAPLN3	-0.289261	0.289261	0.963982	2.26137	2.4129	-1.1181
LMO7	0.274174	-0.274174	1.9934	0.64413	2.44912	0.630322
ZSCAN16	-0.648777	0.648777	1.38858	2.46946	2.17982	-0.181249
EPPK1	0.419261	-0.419261	2.15271	2.37428	1.23891	-0.152233
TNFAIP3	-0.269033	0.269033	1.21766	2.81585	1.24425	-0.0996375
SCEL	-0.0442677	0.0442677	1.91044	-0.140776	1.95818	1.96967
PLAUR	0.0846567	-0.0846567	1.3788	2.25168	2.1127	-0.323834
FNIP2	-0.305248	0.305248	1.5412	0.210833	2.55222	1.51591
TMEM2	-0.211954	0.211954	1.19255	2.6304	0.326265	1.55705
IL36RN	0.371949	-0.371949	2.73455	2.01564	-1.01956	0.835202
CNGA1	0.0932577	-0.0932577	1.1452	2.03654	1.74088	1.44258
ARHGEF10L	0.162639	-0.162639	1.20489	2.75906	1.0952	0.555697
TUFT1	0.0460332	-0.0460332	0.478932	2.14331	2.10775	1.34228
IGFBP4	0.0404655	-0.0404655	1.16787	0.945064	2.85586	0.366635
SIK1	0.611639	-0.611639	1.60304	0.348657	3.08242	0.130575
LINC00893	0.382079	-0.382079	0.849067	1.31339	2.69201	1.03312
FOXO4	0.186026	-0.186026	0.274349	1.21015	2.80237	1.21782
PLEKHG1	0.23353	-0.23353	1.15252	1.02297	2.61987	1.38523
SPINK5	0.00548901	-0.00548901	2.55441	-1.27507	1.45785	1.9816
KLK11	0.0211265	-0.0211265	1.54317	0.916361	2.49847	1.33899
LOC100130476	-0.294934	0.294934	1.66433	2.7971	0.698543	0.591245
SLC25A23	-0.0176037	0.0176037	0.792605	2.4627	2.04028	0.72658
GPNMB	0.482599	-0.482599	1.21799	0.742656	2.81027	1.47376
HHIPL1	0.309947	-0.309947	2.03129	2.47806	1.29778	0.250842
NEDD9	0.448034	-0.448034	0.492597	2.73098	1.86794	0.994809
TGFBR3	-0.172809	0.172809	2.53895	1.69011	1.59699	0.174931
CLCF1	0.146999	-0.146999	1.72589	2.67143	0.47802	1.07191
FSTL1	0.152043	-0.152043	0.935705	2.7551	1.6658	0.481059
DDAH2	0.500774	-0.500774	0.804606	2.9626	1.24895	1.04429
MGAT5B	0.298118	-0.298118	1.58857	1.89609	1.43194	1.96331
TP53INP1	0.125813	-0.125813	1.3606	1.89771	1.85152	1.73464
APBB1	-0.170168	0.170168	1.59188	0.912402	2.54905	1.34736
LCE1B	0.0932577	-0.0932577	2.51747	0.448657	1.8507	1.28924
DSG1	0.432261	-0.432261	3.07526	0.312846	1.26409	0.818186
C11orf52	-0.0122824	0.0122824	0.941815	2.81129	1.66613	0.151701
MIR22HG	-0.135602	0.135602	0.511044	2.96912	1.01198	1.05531
ARHGEF37	0.0299969	-0.0299969	1.97709	1.25135	2.18735	1.28026
EPB41L3	-0.0543464	0.0543464	0.150628	2.06656	2.81511	-0.202629
ZNF460	0.105967	-0.105967	0.955573	2.86484	1.59537	0.12084
PEA15	0.0269653	-0.0269653	0.349516	2.59126	2.06788	0.927392
SPARC	-0.011977	0.011977	0.944435	0.791459	2.5384	1.98038
C9orf3	-0.241233	0.241233	1.8337	1.72961	1.84815	1.64529
WWC1	-0.0571442	0.0571442	1.41537	2.98591	0.374886	0.640603
CTSD	0.199129	-0.199129	1.28056	1.06773	2.4376	1.87161
F8	0.149345	-0.149345	1.13071	0.767259	2.89523	1.06142
SYNC	-0.0312462	0.0312462	0.754155	1.14213	2.19141	2.32749
ZBED6CL	0.0379303	-0.0379303	1.26325	2.88349	1.21172	0.448809
SLC44A3	-0.0317049	0.0317049	1.45712	2.95079	0.96326	0.136841
GPRASP1	-0.0157148	0.0157148	1.94027	0.491279	2.69056	0.743825
SLC6A14	-0.387132	0.387132	2.4178	-1.01431	1.70508	2.2678
ERBB3	0.299603	-0.299603	1.78557	2.65312	1.25604	0.874929
CLDN23	0.457055	-0.457055	0.739013	3.21715	1.04335	0.308691
GBA	-0.276655	0.276655	1.49741	1.39344	2.55606	1.41107
TINCR	0.540426	-0.540426	2.66132	0.973518	1.77818	1.5824
TMEM106A	-0.441385	0.441385	1.6719	2.17442	2.35556	0.664966
FAM84A	0.0579703	-0.0579703	2.23869	0.526108	2.50994	0.991275
SPOCK1	0.559327	-0.559327	2.20007	2.61886	1.37613	0.679004
KRT9	0.149195	-0.149195	2.88395	0.258631	1.65187	1.18471
THBD	0.532717	-0.532717	2.34374	2.84303	-0.467738	1.00631
PPP1R3B	0.149017	-0.149017	1.1082	2.99865	0.320838	1.43209
TEC	0.564739	-0.564739	1.6745	2.51665	2.39363	-0.488721
TP53I3	0.0996201	-0.0996201	0.988038	2.43575	1.80904	1.67792
ZNF385B	-0.233303	0.233303	1.4743	2.17357	2.13473	1.25781
NPEPPS	-0.214906	0.214906	1.52935	2.27323	1.92173	1.45539
INPPL1	0.325892	-0.325892	1.57424	2.49902	1.54227	1.55202
CPE	0.343422	-0.343422	1.78536	1.608	2.48627	1.2513
NATD1	0.287278	-0.287278	0.982764	2.50968	2.09428	1.29054
ENC1	-0.0461732	0.0461732	2.07182	2.3212	1.48009	1.16933
CKB	0.494937	-0.494937	1.53897	1.31686	0.973386	2.94408
CDKN2B	0.258539	-0.258539	0.786004	1.24097	2.81291	1.74395
TMEM132A	0.0544072	-0.0544072	1.77426	2.16557	2.34546	0.357517
HSD3B7	0.167152	-0.167152	1.46957	2.77208	2.01056	-0.366881
CDKN1A	0.0380497	-0.0380497	0.526153	1.54897	2.97225	1.09788
ICAM2	-0.460889	0.460889	1.87753	2.88069	1.71195	-0.715931
CLCN4	0.0504978	-0.0504978	2.51822	0.779604	2.34163	0.761443
CEACAM19	0.068207	-0.068207	0.260098	3.06459	1.49674	1.03486
FAM214A	-0.0106394	0.0106394	1.49251	1.96184	2.39836	1.29644
SPON2	0.543258	-0.543258	-0.257017	0.694342	3.3441	1.44603
DCUN1D3	-0.0421156	0.0421156	2.15014	1.82532	1.94939	1.40737
YPEL2	0.441277	-0.441277	1.42693	2.25552	2.53729	0.913641
LINC00638	0.167365	-0.167365	1.68556	1.43122	1.91395	2.09561
ALOX12B	0.235606	-0.235606	2.94277	2.06074	0.97376	-0.0849973
EPHX4	-0.210845	0.210845	0.420377	2.33403	2.68518	0.941667
KLK10	-0.174588	0.174588	1.97166	2.45116	1.88925	0.790855
DHRS3	-0.241707	0.241707	1.45591	2.22239	2.4453	1.01362
TLR2	-0.00082856	0.00082856	0.481465	2.15329	2.7639	1.05234
GAN	0.152939	-0.152939	1.66832	2.9422	1.29527	0.580628
B4GALT1-AS1	-0.701407	0.701407	0.935509	2.88939	1.8224	1.74789
SCNN1D	0.457261	-0.457261	1.20133	3.23754	1.36726	0.129682
YOD1	0.304363	-0.304363	1.90091	2.51173	1.64441	1.42542
CNFN	-0.280904	0.280904	3.00313	0.18787	1.70702	1.47333
DAPP1	-0.154036	0.154036	1.52098	3.11969	0.692725	0.917425
SLC16A4	0.145395	-0.145395	0.71257	3.22157	1.57805	-0.124534
DBNDD1	0.275516	-0.275516	2.12748	1.62703	2.63661	0.656391
APOE	0.455121	-0.455121	1.32472	1.94245	2.65626	1.6867
CLIC3	0.477125	-0.477125	2.16782	1.89408	2.04871	1.85096
NKAPL	-0.540865	0.540865	0.522591	0.199054	3.51109	1.06632
EFNA1	0.284224	-0.284224	1.55208	3.12295	1.23825	0.5785
UBL3	0.216243	-0.216243	0.61412	2.95468	2.11914	0.812996
FILIP1L	-0.0152438	0.0152438	0.401708	1.4022	2.71551	2.24384
B3GALT4	0.526456	-0.526456	0.132808	3.033	2.07154	1.43285
ARRB1	-0.126904	0.126904	1.66413	3.2751	0.524073	0.0497905
EPHA4	0.228629	-0.228629	2.61371	0.0706997	2.49277	1.37351
MZF1-AS1	-0.0540032	0.0540032	2.06316	1.79691	2.04602	1.58574
NOD2	0.0343497	-0.0343497	1.84524	3.23773	-0.330938	0.555709
GCNT4	0.523162	-0.523162	0.870269	3.56066	-0.0550471	0.818393
RAB11FIP1	-0.0204636	0.0204636	1.37778	2.78465	2.08389	0.753264
NDRG4	-0.00197637	0.00197637	2.79395	1.35521	2.11559	0.653623
SPINK6	0.138564	-0.138564	3.2377	-0.248587	-0.865525	2.23993
CREBRF	0.691144	-0.691144	1.40031	1.83562	3.18966	0.989658
TRABD2B	0.598952	-0.598952	-0.119747	2.5536	2.87598	1.38763
CCNJL	0.25163	-0.25163	0.518378	2.21882	2.67266	1.71326
DKFZp434J0226	0.508557	-0.508557	2.26183	2.54221	2.0446	0.709792
HES2	0.0521147	-0.0521147	2.17272	1.73432	2.4683	1.23633
SLC22A4	-0.397233	0.397233	1.41816	3.02768	1.76125	0.956786
LRRC24	-0.00489733	0.00489733	0.90323	3.07111	1.67532	0.929666
CITED2	0.0920482	-0.0920482	2.07669	1.51576	2.78398	0.905604
SCNN1A	0.219042	-0.219042	1.38632	3.15754	1.39815	0.886357
DUSP1	0.454416	-0.454416	0.946478	3.52266	0.75856	0.640126
SCAMP5	-0.0769651	0.0769651	2.79439	1.92158	1.77356	0.719487
LURAP1L	0.23205	-0.23205	1.0822	0.398669	3.37721	1.1823
TSPAN10	0.149958	-0.149958	1.09647	1.00295	3.11132	1.488
SLC7A4	0.701661	-0.701661	1.85629	3.43311	1.19846	-0.139043
ATXN1	0.370261	-0.370261	0.859548	3.13527	1.93419	1.07715
ID2	-0.114182	0.114182	3.09692	1.04983	1.43243	1.40992
S100A9	0.23106	-0.23106	3.07389	2.50725	-0.983599	0.808698
MAP1LC3A	0.0523811	-0.0523811	1.35419	1.66663	2.94868	1.43645
CACFD1	0.493014	-0.493014	1.55975	1.68737	2.74665	2.07447
NCALD	-0.42865	0.42865	0.772442	3.34582	1.48128	0.954083
TMEM51-AS1	-0.0773427	0.0773427	1.80446	3.0026	1.19977	1.23901
WFDC12	-0.102079	0.102079	1.36091	0.426593	1.25895	3.26333
DAGLA	0.0498924	-0.0498924	1.47756	3.17964	1.54731	0.369316
RND3	0.168763	-0.168763	1.48246	2.98765	2.20767	0.435078
ABLIM2	0.661375	-0.661375	2.21788	-0.193691	3.56217	-0.197525
COX7A1	0.0521579	-0.0521579	0.395161	1.80153	3.10619	1.68314
FBN1	0.573554	-0.573554	2.58947	2.97341	0.800904	1.28216
MYL5	0.119299	-0.119299	1.21442	2.30827	2.6513	1.59574
PLCL2	-0.172897	0.172897	2.72983	2.84532	0.984433	0.0671031
TUBB2A	-0.0464428	0.0464428	1.70624	1.81289	2.4122	2.24418
LCN2	-0.248787	0.248787	3.30386	0.5449	0.726873	2.03239
SOD3	0.440122	-0.440122	1.53152	2.9101	2.20277	0.903528
TMEM38A	-0.028532	0.028532	1.13518	2.75174	2.78247	-0.0676094
KLK5	0.120266	-0.120266	2.48617	2.79908	1.4592	0.851328
PGM2L1	0.263242	-0.263242	1.61698	0.327531	3.41782	1.22103
GRHL3	0.157075	-0.157075	3.13702	1.66073	1.76127	0.929583
BBC3	0.617759	-0.617759	2.17117	2.84105	2.35867	0.927963
MAPK8IP2	0.13328	-0.13328	2.45264	2.19834	0.31653	2.50656
NTN1	0.298118	-0.298118	1.92869	3.13883	1.85845	0.307492
CYR61	-0.0463695	0.0463695	0.959423	3.53174	1.09599	0.889892
IDUA	0.272665	-0.272665	1.1944	2.09102	2.98747	1.70092
ANXA9	-0.248347	0.248347	1.82187	2.51795	2.53688	1.3328
TIAM1	-0.0625445	0.0625445	2.02754	3.04503	1.57439	1.22273
GAB2	1.0654	-1.0654	1.1101	3.28674	3.14928	0.892489
ST8SIA1	0.326684	-0.326684	2.39052	-0.580647	2.61031	2.47317
BST1	-0.221409	0.221409	1.74143	2.96268	2.50244	0.0398793
PROS1	0.12962	-0.12962	0.695857	2.46337	3.24246	0.259912
AMDHD1	-0.317071	0.317071	2.29307	2.58218	2.57248	-0.278259
TCONS_00029157	0.149958	-0.149958	2.25523	2.59024	1.85349	1.64467
MAP7D2	-0.739761	0.739761	2.05233	3.3546	2.17522	0.351236
UPK1B	-0.112651	0.112651	2.60537	2.97842	-0.0531852	1.56691
CCDC64B	0.500959	-0.500959	0.253135	1.92284	3.60247	0.900101
GPR1	0.280066	-0.280066	2.39764	2.52601	1.18274	2.30858
SIRT4	-0.104083	0.104083	1.72002	2.80954	2.54112	0.657747
HPGD	-0.0573572	0.0573572	2.2869	1.93767	2.83901	1.02298
GABARAPL1	0.552949	-0.552949	0.958358	2.71368	3.12081	1.1683
PPP1R3C	-0.404937	0.404937	1.93937	0.187866	1.65196	3.40864
DDAH1	0.0473425	-0.0473425	1.56952	3.63944	0.909325	-0.0660917
ADGRF4	-0.00183126	0.00183126	1.64844	0.464335	2.09891	3.23422
ROBO4	-0.201411	0.201411	2.09791	3.64578	0.268398	-0.950099
SLC41A2	0.21449	-0.21449	0.54188	3.74414	1.63674	-0.972765
ARFGEF3	0.595416	-0.595416	1.01609	3.83981	1.55891	-0.969324
WNT9A	0.336665	-0.336665	1.47029	2.73383	2.77891	1.25054
LAYN	-0.0176588	0.0176588	2.05274	2.89618	2.41505	0.685484
MYOM3	0.828395	-0.828395	2.65584	1.77924	1.97733	2.69996
SLC5A1	-0.124361	0.124361	2.93784	1.82641	2.27483	1.40574
CXCR2	-0.979133	0.979133	2.66137	3.09781	2.19211	1.58372
HLA-G	-0.151727	0.151727	1.60445	3.03431	2.11386	1.78994
LCE3E	-0.669317	0.669317	3.16647	-0.176371	1.62097	2.99278
P4HTM	-0.116691	0.116691	1.99737	3.4449	1.68982	-0.213198
HES5	0.252129	-0.252129	2.83452	2.45332	2.13612	0.973787
SHC2	0.555721	-0.555721	1.38872	-0.366735	3.73476	1.86926
EPB41L4B	-0.132468	0.132468	2.5114	2.55752	2.16362	1.62738
MUC15	0.324565	-0.324565	2.11803	0.411351	3.40732	1.57936
BTG2	-0.0191735	0.0191735	2.25649	3.34715	0.915255	1.232
FAXDC2	-0.0134632	0.0134632	2.43413	1.00991	2.65054	2.44963
SULT2B1	-0.036126	0.036126	3.5733	0.737479	1.33798	1.6918
SLC39A2	0.175352	-0.175352	3.64706	1.98086	0.252776	0.51369
HIST1H2AE	-0.423593	0.423593	1.84764	3.37177	1.67896	1.35041
FER1L4	0.716524	-0.716524	3.08915	2.15516	2.95616	-0.11194
RNF222	0.230747	-0.230747	3.21312	1.99772	1.91993	1.25672
S100A4	0.125831	-0.125831	1.56594	1.26631	3.49717	1.60454
ATP6V0A4	0.330207	-0.330207	1.11314	3.32341	0.988839	2.44328
ABCG1	0.196348	-0.196348	1.64697	2.76287	2.71542	1.65514
CTSV	-0.116539	0.116539	0.882149	-0.404385	3.52892	2.50589
LCE3D	-0.513986	0.513986	3.60695	-0.171704	1.71346	2.25779
CRYAB	0.911413	-0.911413	1.831	3.63071	2.34418	1.54828
FLG	-0.359315	0.359315	2.88848	-0.899687	2.02323	3.06387
KLF4	0.292163	-0.292163	3.15331	2.34392	1.22421	2.0387
MGAT4A	0.17367	-0.17367	2.21951	3.0043	2.68519	-0.122727
FAM46A	-0.248884	0.248884	2.78845	2.26496	2.63364	1.26817
TMEM86A	0.0455524	-0.0455524	2.5589	2.65324	1.95148	2.06061
PPP1R3G	-0.17394	0.17394	2.40947	2.16905	2.65501	1.70568
S100P	0.216973	-0.216973	2.72868	1.22272	2.91096	1.80772
ZNF750	0.518433	-0.518433	3.77553	0.0634417	2.06777	1.41375
LINC00520	0.309947	-0.309947	2.74295	-1.0661	3.16764	2.17038
HIST1H2BK	0.0262381	-0.0262381	1.54068	1.77932	3.26042	2.15914
SAMD9	-0.338821	0.338821	2.41272	1.73156	2.91779	2.26116
VAV1	-0.346441	0.346441	2.02113	3.36443	1.93215	1.2766
MAP3K8	0.324565	-0.324565	2.73646	2.67025	2.70693	0.53254
CYGB	-0.249261	0.249261	2.24446	2.69618	1.69937	2.73139
SGPP2	0.781288	-0.781288	0.178353	4.05933	2.02684	0.633911
HIST1H1C	-0.0628445	0.0628445	0.501351	2.6393	3.52892	0.766072
CCND1	-0.215623	0.215623	1.83585	2.16381	3.16243	2.07599
DNASE1L2	0.00275448	-0.00275448	0.485579	0.628975	3.89443	1.36906
IL6R	0.214187	-0.214187	1.94889	1.76164	3.24708	2.1623
FLG2	0.121597	-0.121597	1.97126	-0.310322	3.54717	1.9525
LCE2B	0.167365	-0.167365	1.41405	0.20045	3.5654	2.04234
RAB17	-0.106472	0.106472	0.678987	3.75591	2.14362	0.480743
AVIL	0.692968	-0.692968	1.38837	3.1907	2.73694	2.09106
SPRR2G	-0.374871	0.374871	3.63753	0.238509	1.99356	2.1688
METRNL	0.39079	-0.39079	3.08566	1.98321	2.71877	1.71457
ILDR1	0.382079	-0.382079	1.44804	3.58726	2.71058	-1.68418
SLC6A20	0.201225	-0.201225	1.78368	0.875541	3.7438	1.15147
HIST1H3E	-0.73828	0.73828	2.01909	1.25322	3.08572	2.96587
HEG1	0.454401	-0.454401	0.121412	4.10564	1.21247	1.1495
RAET1L	0.478102	-0.478102	2.23602	2.05766	3.40549	1.75451
TNFAIP8L3	0.164661	-0.164661	2.16474	3.1947	0.885252	2.64523
MAF	0.526938	-0.526938	2.80823	-0.357497	3.05152	2.85683
FGF1	-0.236533	0.236533	-1.30677	4.19918	1.28123	-0.141076
DAPK1	0.300712	-0.300712	2.25605	3.47226	2.17749	1.06887
PARD6B	0.11299	-0.11299	1.87471	3.67617	1.90233	0.943593
GUCY1A3	0.0511511	-0.0511511	2.94759	1.90901	2.52894	2.19145
KALRN	-0.116199	0.116199	2.48645	2.82883	2.71161	1.27556
ELMOD1	-0.133714	0.133714	2.00072	1.66825	2.89815	2.45627
NEBL	0.499539	-0.499539	2.04665	3.44807	2.30114	1.78747
ADAMTS15	0.559148	-0.559148	3.00294	2.8617	2.9633	-0.603619
BDNF	0.488369	-0.488369	2.00656	3.85656	1.06618	0.350243
GAD1	0.430176	-0.430176	1.83207	2.33516	3.45935	1.78999
STXBP6	-0.364995	0.364995	1.86236	2.79997	3.23776	1.335
RBM24	0.156172	-0.156172	1.18366	1.54844	4.01364	0.100373
RASEF	0.079215	-0.079215	2.13268	3.41367	2.4974	0.644621
TGFB2	-0.0366804	0.0366804	1.57979	3.84057	1.75729	0.869008
KRT2	-0.880039	0.880039	2.73296	3.6748	1.34354	1.28056
SCNN1B	-0.102079	0.102079	3.28576	2.39936	1.51992	2.06705
PGBD5	0.252129	-0.252129	3.02797	0.866278	3.08377	2.0561
ABCA12	0.300327	-0.300327	2.84579	3.27664	1.53631	1.80853
LCAL1	0.375226	-0.375226	2.49079	-1.19783	3.65844	2.07433
SYTL2	-0.497289	0.497289	2.61732	2.10949	3.29335	1.87245
KANK4	0.598627	-0.598627	3.15561	-1.15525	1.68899	3.55085
LINC01024	-0.423593	0.423593	1.48795	3.89899	1.82624	0.945204
SCD5	0.213133	-0.213133	2.24416	3.48145	2.11381	1.58736
LINC00319	-0.73828	0.73828	3.95062	0.663358	2.31848	1.30701
KRTDAP	-0.0267304	0.0267304	3.37217	-1.80668	2.99648	2.13625
SLAMF7	-0.00833662	0.00833662	2.18993	0.459863	3.95313	0.705266
SPRR2A	-0.311244	0.311244	3.91513	0.128098	1.97423	1.82892
HIST1H2AC	0.0288011	-0.0288011	2.02165	2.44259	3.16977	2.19961
PBXIP1	0.236027	-0.236027	1.19246	2.18398	3.74443	1.71261
FGD3	-0.0220988	0.0220988	1.54955	2.91617	3.19818	1.41201
CLDN1	0.381816	-0.381816	2.59991	2.90059	2.32846	2.47614
SLC28A3	0.105723	-0.105723	2.97561	3.33668	0.482263	1.82875
SLC40A1	1.13579	-1.13579	1.56207	3.82121	3.49773	-0.0603097
PRSS27	0.310009	-0.310009	2.81897	3.17325	2.33098	1.22434
ATP12A	0.382623	-0.382623	1.80941	1.55497	3.59277	2.53244
GFAP	0.0474285	-0.0474285	0.1335	4.10655	1.10184	0.690665
CYP4B1	0.828395	-0.828395	3.38729	3.47577	-0.21099	1.72736
RHOV	0.639775	-0.639775	3.40844	2.78644	2.71099	0.949661
HLA-DRB1	-0.102079	0.102079	-0.29284	4.1742	1.65649	-0.243202
ZNF844	0.798389	-0.798389	3.24629	2.49788	3.04926	1.90156
CDRT1	-0.293829	0.293829	1.73421	3.66996	2.77958	0.202558
GBP2	0.224498	-0.224498	0.598439	3.57042	1.94824	2.25822
ASPRV1	-0.299738	0.299738	3.87707	0.54234	1.65505	2.4243
SPRR2D	-0.0373125	0.0373125	3.5312	0.615083	2.811	2.18649
CRCT1	-0.243397	0.243397	3.38114	2.46508	2.08879	2.32821
ASGR1	0.681146	-0.681146	2.0422	4.28096	0.424363	0.157466
HIST1H2BD	0.123826	-0.123826	2.29004	1.72593	3.34939	2.77869
SPRR4	0.433522	-0.433522	3.39708	0.0553534	2.64057	2.97001
STX11	-0.426422	0.426422	0.576844	3.98116	2.86654	0.196945
INCA1	0.320979	-0.320979	-0.0297425	4.16825	1.87549	1.13401
PLSCR4	-0.529675	0.529675	1.77196	3.3635	3.61217	-0.177783
TMEM27	0.441058	-0.441058	2.1981	3.48537	3.09091	1.11972
ALPK3	-0.215649	0.215649	2.91097	3.16509	2.36662	1.50639
ZSWIM4	0.130618	-0.130618	2.53403	2.1395	3.37573	2.50758
C6orf99	-0.195908	0.195908	3.1164	2.95296	1.98718	1.57601
NLRP10	0.430323	-0.430323	3.12192	3.03939	1.1184	2.95289
TXNIP	-0.482417	0.482417	2.8233	-1.73775	3.91414	2.42801
LNX1	-0.809443	0.809443	3.28764	3.11176	3.22591	1.1188
SLC7A7	-0.233303	0.233303	0.698485	4.28564	2.07474	-0.139323
LCE6A	-0.497874	0.497874	3.25511	0.422952	2.97894	2.94455
UPK2	0.121597	-0.121597	1.46516	4.30374	1.53212	-0.706026
MYO5B	0.163896	-0.163896	2.02142	3.04679	3.52503	1.76246
GRHL1	0.0343588	-0.0343588	3.31599	2.77404	2.93835	1.46025
CD6	0.281715	-0.281715	2.08142	2.53327	3.69326	0.154399
SLC22A20	-0.0965059	0.0965059	2.37499	3.64726	1.92864	1.93722
DUSP10	0.341138	-0.341138	2.4705	2.28144	3.71064	2.26304
CYSRT1	-0.39411	0.39411	3.6911	3.33181	1.60638	1.34163
ANGPTL4	0.463935	-0.463935	1.77649	2.85049	-0.73958	4.16302
DPP4	0.274881	-0.274881	1.91763	-0.0436399	3.28693	3.77732
APOBEC3B	-0.242896	0.242896	3.18291	4.04672	0.652739	-0.0672494
SPRR2E	-0.413882	0.413882	4.03484	-0.442529	2.90081	2.15207
SNCG	0.352703	-0.352703	2.8404	1.65943	2.94912	3.39346
SORT1	0.130602	-0.130602	1.88689	3.66124	3.3084	0.95562
ABTB2	0.123671	-0.123671	2.72984	3.95361	2.01954	1.15367
TBC1D3F	2.2839	-2.2839	4.66383	3.55789	4.19444	3.59798
PCDH1	0.369325	-0.369325	2.87557	2.58731	3.5727	2.08098
DSC2	0.207423	-0.207423	2.46754	2.232	3.7732	2.3432
SBSN	0.213697	-0.213697	3.4423	-0.368418	3.65182	2.25943
LCE1A	-0.301534	0.301534	3.42534	-0.589471	3.57611	2.49668
IGF2	0.786498	-0.786498	4.60298	1.39676	-2.01038	2.62081
BPIFC	-0.276506	0.276506	2.80787	0.378341	3.79359	2.37339
GDF15	0.725833	-0.725833	3.87572	3.63923	2.2406	0.466047
TUBB2B	-0.454567	0.454567	1.37719	4.35814	2.162	1.74933
SLC2A12	0.287104	-0.287104	3.20406	2.49811	3.40017	2.27045
SLC15A1	-0.395649	0.395649	2.34064	2.75908	3.39532	2.61569
SELPLG	0.0503281	-0.0503281	2.0693	4.2865	0.305912	2.04893
RENBP	0.290745	-0.290745	2.64901	1.14632	4.20896	1.24099
HIST1H4H	-0.372296	0.372296	1.83382	2.92791	3.92362	1.87138
PTPRB	0.0517123	-0.0517123	2.98022	3.65173	2.79624	1.37483
LBH	0.166844	-0.166844	1.29246	0.378514	4.36068	2.58773
HIST1H2BJ	-0.636055	0.636055	3.38873	1.88896	3.52923	2.30691
ABCA3	0.717207	-0.717207	1.2677	4.69662	2.06828	-0.0977942
CPEB3	0.613558	-0.613558	3.55736	2.8408	2.95462	2.61846
TNNT2	0.392405	-0.392405	2.46693	4.40516	1.68418	0.461863
HSPA6	-0.636055	0.636055	3.27165	3.36275	2.16024	2.80968
KLK14	-0.0540032	0.0540032	4.18123	2.4505	1.95355	1.14029
TP53INP2	0.117271	-0.117271	1.37332	3.35202	3.60015	2.67767
COBL	0.13773	-0.13773	2.32885	2.9081	4.06802	1.05118
DLX6	0.725586	-0.725586	2.57413	4.25313	1.83525	1.83017
RNF225	0.817532	-0.817532	3.09188	3.8053	2.54127	1.74864
LCE2D	-0.395649	0.395649	2.01029	0.525178	4.1403	2.82769
SP140	-0.215649	0.215649	2.34515	0.763888	3.83229	3.17107
XKRX	0.281715	-0.281715	2.91606	1.94538	3.79009	1.57282
ADAM19	0.0964615	-0.0964615	2.21981	3.1055	3.86376	2.32795
UCA1	-0.0109747	0.0109747	2.5232	2.73524	2.92745	3.69671
SPDYA	-0.276506	0.276506	2.12943	3.56391	3.16805	2.48621
ARHGAP28	-0.471482	0.471482	1.66643	4.36263	2.73903	1.8433
KANK3	0.218754	-0.218754	3.19217	3.87665	2.35499	1.79683
ZNF385C	0.0413088	-0.0413088	2.11996	3.95751	2.11089	1.95638
KLK7	0.210116	-0.210116	3.88628	1.91912	3.32539	2.62909
PRSS36	0.0474285	-0.0474285	2.40447	3.74869	3.33683	1.56606
FLNC	0.238048	-0.238048	2.63332	3.97939	3.47071	0.859205
TCHH	0.302452	-0.302452	2.34125	3.59591	3.86681	1.12622
BEAN1	0.412965	-0.412965	1.72554	4.43749	1.77119	2.33094
CYP24A1	-0.582421	0.582421	4.213	3.9619	-2.19233	1.28652
CSF1	-0.136438	0.136438	3.15894	4.27227	2.028	1.35915
PTCHD4	0.248139	-0.248139	1.87716	4.29263	3.34511	0.71881
RASGEF1B	-0.26346	0.26346	2.84165	2.29414	4.19823	1.73856
SPRR3	-0.165288	0.165288	4.56331	1.68878	0.376308	3.01242
STEAP4	0.0932577	-0.0932577	4.71819	2.46988	0.937216	0.697569
OCLN	0.298988	-0.298988	2.60579	4.43369	3.04946	0.427859
TNXB	0.526558	-0.526558	2.70532	4.82378	0.874601	0.0928543
C4orf19	-0.737248	0.737248	3.89672	2.62142	2.55356	3.28581
ETV7	-0.558664	0.558664	2.36676	5.01109	0.155485	-1.13998
IVL	0.356799	-0.356799	4.17921	2.42075	2.36512	3.33749
RSAD2	0.205109	-0.205109	4.11213	2.65074	3.17844	2.31102
RND1	0.0444985	-0.0444985	2.9653	3.85244	3.27866	0.271997
KRT23	0.341195	-0.341195	3.25637	-1.09068	4.55663	2.3951
HIST2H2BE	0.304622	-0.304622	1.66301	4.47174	2.8058	2.64409
EPHX3	0.27922	-0.27922	3.50015	3.64648	3.39783	1.89654
FAM83E	0.167365	-0.167365	2.87876	3.8769	3.45176	1.52591
RRAGD	0.865512	-0.865512	2.48727	2.48972	4.82621	2.3941
HIST1H2BC	-0.217072	0.217072	3.43435	2.92558	3.64112	3.00236
TMEM217	0.110135	-0.110135	1.28688	4.23936	3.55663	2.27985
TIMP2	0.193531	-0.193531	1.91618	3.86756	4.21653	1.84388
OVOL1	0.230075	-0.230075	4.11771	3.79319	2.41246	2.08492
KCNC3	0.582914	-0.582914	2.44913	3.83893	3.789	2.84044
RBBP8NL	-0.195908	0.195908	3.02119	2.62993	3.66268	2.99231
PODXL	0.997218	-0.997218	2.23147	4.84884	3.99809	0.367323
HIST1H2BG	0.446931	-0.446931	3.88457	3.26913	3.73014	1.9098
LIPH	0.57106	-0.57106	3.17006	2.30535	3.52203	4.08231
KLK12	-0.195908	0.195908	2.69084	0.613394	4.31207	2.87489
RAB15	-0.0601355	0.0601355	1.37454	4.96846	2.58489	0.526187
IRF1	-0.39546	0.39546	2.64665	4.97081	1.20012	1.60539
GDA	-0.0702334	0.0702334	1.80994	4.55526	3.47536	1.58285
NEB	0.817532	-0.817532	2.59196	3.93482	3.96591	2.022
NAALADL2	-0.26346	0.26346	1.72302	2.07953	4.71214	2.56458
PDGFB	0.173706	-0.173706	0.620153	5.08504	2.11295	1.26021
MYRFL	0.270174	-0.270174	3.11232	4.00207	3.2679	2.43906
SERPINB10	0.281715	-0.281715	3.44141	4.43801	0.895785	1.23525
TSPAN18	-0.343088	0.343088	2.01395	4.92894	2.4536	0.141215
FBXO32	0.218879	-0.218879	2.98527	3.4756	4.32558	1.91487
CDH2	-0.190929	0.190929	1.77378	4.48694	3.97915	-0.337088
MUC1	0.1573	-0.1573	1.87483	4.97479	2.60337	0.836126
MAFB	0.262044	-0.262044	3.71912	3.82345	3.6406	1.84615
CD14	-0.559035	0.559035	3.73241	3.45399	3.6799	0.520716
CSF2	-0.362053	0.362053	3.45858	4.90677	1.51819	-0.691205
SERPINB9	-0.360073	0.360073	4.33805	3.44146	3.4611	-0.4982
KLK6	-0.148795	0.148795	2.6515	3.6382	3.98184	3.304
SEMA7A	-0.172068	0.172068	2.82974	4.53765	3.43166	1.94809
AZGP1	-1.10141	1.10141	2.08241	0.434148	4.96899	4.00825
SLC6A2	0.397126	-0.397126	1.96047	4.78117	1.49201	1.10544
MYH14	0.953383	-0.953383	3.49333	5.11447	2.86956	1.19069
45172	0.224498	-0.224498	2.94887	3.79814	4.0168	1.5484
KRT13	0.600643	-0.600643	4.78381	1.90593	3.74219	2.43849
BMP6	-0.308527	0.308527	3.65849	0.856366	4.35689	3.50173
ACVR1C	1.35416	-1.35416	4.29632	4.67977	3.81103	1.48538
C5AR1	-1.32532	1.32532	1.68765	5.22226	2.02839	2.97879
GAS7	0.266678	-0.266678	3.2954	4.74154	2.88028	0.550857
PCDH20	0.0413088	-0.0413088	1.60465	4.67842	2.76442	1.47566
DOCK3	0.591178	-0.591178	3.99439	4.4913	2.76925	1.49014
ADAMTS9	-0.229543	0.229543	3.9706	2.24248	4.67198	0.843112
BSPRY	0.392181	-0.392181	2.11666	5.30373	2.3204	-0.525995
KRTAP2-3	0.528874	-0.528874	3.48155	3.65873	4.37236	3.15657
IL34	0.817532	-0.817532	2.25723	5.36169	1.47404	0.330216
CLDN4	0.145432	-0.145432	2.58276	2.28332	5.22583	1.50285
GGT6	0.313465	-0.313465	3.12957	5.1781	2.24009	1.22304
ATF3	0.551803	-0.551803	2.47889	4.88597	4.33259	-0.433852
NCCRP1	-0.52856	0.52856	3.44429	4.32043	4.11518	2.85204
ENPP4	-1.13728	1.13728	1.86731	5.19725	4.73918	-0.365109
MRVI1	-0.17394	0.17394	3.70353	4.88571	1.97469	1.99418
LCE2A	-0.195908	0.195908	3.51618	0.190943	4.58878	3.20187
HID1	0.957761	-0.957761	2.08836	5.71606	2.53801	0.173132
SPRR2B	-0.37412	0.37412	5.21072	1.25201	1.57225	2.8141
KRT81	0.810445	-0.810445	4.85008	4.12776	3.50013	2.41309
WFDC21P	0.0482223	-0.0482223	4.39217	4.47607	2.14824	1.75047
TMPRSS13	0.462258	-0.462258	3.12854	5.12923	3.11659	2.16261
DISC1	0.224498	-0.224498	3.35112	2.45832	4.86731	2.11078
CMYA5	0.817532	-0.817532	2.98219	4.5343	4.37142	2.25173
RPTN	-0.738976	0.738976	5.26074	1.77128	3.03321	3.72015
TTC9	0.232447	-0.232447	2.38893	5.04677	3.99439	2.21789
PRSS22	0.896148	-0.896148	3.73718	4.53659	4.78597	2.5588
CGN	-0.0966942	0.0966942	2.67691	3.93196	5.06074	1.93817
RNF223	-0.133714	0.133714	4.07438	3.38428	4.41747	2.18817
ENDOU	-0.195908	0.195908	5.16227	2.43651	1.61573	3.15227
IFITM10	0.0932577	-0.0932577	4.12426	3.50562	4.01706	3.96848
FLVCR2	-0.487022	0.487022	3.25049	4.78832	4.27279	2.37632
ERP27	-0.880039	0.880039	3.4114	4.29045	3.56119	4.53875
SMPD3	-0.558727	0.558727	3.51854	-0.26388	5.26006	3.86072
LMCD1	-0.300265	0.300265	1.00667	5.43486	3.38847	3.42179
PHYHIPL	-0.195908	0.195908	3.20571	5.24922	2.09241	2.27723
MUC20	0.353895	-0.353895	3.75448	4.73905	4.43077	1.91464
PLEKHA7	0.143681	-0.143681	4.80439	3.4555	4.03448	3.76341
PVRL4	0.621763	-0.621763	4.30753	5.32195	3.75533	1.93609
TMPRSS11E	-0.0256327	0.0256327	3.43155	2.92959	4.94763	4.36913
LOC647859	-2.03684	2.03684	3.22745	6.69672	4.49376	2.26727
TMPRSS11F	0.461715	-0.461715	3.46631	2.53453	3.94311	4.99707
CHP2	0.461715	-0.461715	3.99371	5.30944	3.08948	1.05525
PRLR	-0.321819	0.321819	2.48309	5.59224	0.548631	1.11275
SCNN1G	1.12941	-1.12941	5.50222	3.27389	1.97126	3.29413
GADD45G	0.961466	-0.961466	3.67819	5.32144	4.56248	2.30592
ACKR2	1.12941	-1.12941	3.88678	4.34888	4.88165	2.90133
PKD1L2	1.12941	-1.12941	4.13488	5.08751	3.19899	3.60255
SOWAHB	0.670332	-0.670332	4.05454	5.13709	5.23628	1.29575
MARCO	1.27418	-1.27418	4.09839	5.89781	4.85196	2.08292
ATG9B	-0.215649	0.215649	3.12785	3.44556	5.76529	2.99629
CPNE4	1.12941	-1.12941	3.58698	6.0038	0.736326	1.01134
MAB21L3	-1.0881	1.0881	2.38547	5.93134	1.70551	3.21601
RRAD	0.289147	-0.289147	3.30043	6.45189	-0.0565233	-0.299045
NFATC2	0.368433	-0.368433	4.43263	5.65557	3.79066	1.8026
TJP3	-0.195908	0.195908	1.01885	5.70084	4.58878	1.96881
KIAA0226L	-1.0881	1.0881	2.38547	6.08821	3.2403	2.16358
SAA2	-0.558727	0.558727	5.51872	5.73528	-0.304656	0.213445
C15orf62	0.281715	-0.281715	4.86291	4.46357	5.0827	2.74387
S100A12	1.12941	-1.12941	6.27136	3.53839	1.27361	2.56376
KRT80	0.222885	-0.222885	4.58258	5.89333	4.61248	2.91818
SPNS2	-0.291205	0.291205	4.43809	2.9352	6.03292	4.21853
HSPB8	0.289792	-0.289792	4.75339	4.90488	5.76913	3.20682
HIST1H3D	-0.0965059	0.0965059	4.04007	4.91569	5.4116	4.22588
VGLL3	-0.150753	0.150753	4.17944	5.44509	5.66858	3.03261
IL32	-0.29986	0.29986	3.41369	6.59728	4.26013	2.22708
EEF1A2	0.998343	-0.998343	5.33046	4.66967	5.9492	4.37111
SFTA2	0.766285	-0.766285	3.33643	5.84551	2.02733	1.84604
SMIM5	-0.559035	0.559035	5.69369	4.08342	4.89691	4.05617
ELF5	0.766285	-0.766285	5.77417	0.233715	3.78086	2.92689
RFPL1S	0.766285	-0.766285	4.49801	5.0755	3.97076	2.20085
SCN3B	0.766285	-0.766285	4.70964	4.77931	4.28884	1.84604
PRB2	-0.732287	0.732287	3.60519	0.267713	2.83663	5.83411
CNN1	0.766285	-0.766285	0.233715	6.02261	2.58742	3.10552
TXK	-0.732287	0.732287	2.74129	5.1095	5.27878	1.40846
GCNT3	-0.732287	0.732287	6.02613	2.6622	3.18956	2.23485
ARHGAP30	0.461715	-0.461715	5.64602	5.98312	4.6529	1.99838
ADAMTS14	0.360141	-0.360141	5.0544	1.60241	6.7709	3.03787
SERPINA3	0.0444985	-0.0444985	2.87599	6.49797	4.85817	4.27597
CSGALNACT1	-1.0881	1.0881	4.28588	6.17075	5.70032	4.04526
CDSN	-0.539267	0.539267	4.05775	7.54534	4.12883	2.29799
TG	-0.732287	0.732287	2.74129	5.94099	5.4189	3.13952
TMEM255A	-0.559035	0.559035	4.74554	7.48613	3.09962	1.7802
C2orf54	0.19022	-0.19022	6.47994	5.89814	5.94757	4.74824
PPM1H	0.0339982	-0.0339982	3.76572	6.78079	6.24388	2.67532
LCE2C	-0.732287	0.732287	5.09173	2.33584	6.41529	5.88511
FGD2	0.0339982	-0.0339982	4.16187	7.60245	3.40626	-0.062967
LINC01559	0	0	6.58676	3.06813	4.64522	4.03074
CST6	0.157166	-0.157166	4.55278	8.16234	6.50618	4.34307
PRR15L	0.766285	-0.766285	5.99213	3.90152	7.60401	3.40761
ELF3	-0.414792	0.414792	6.79049	8.02673	7.44112	3.14907
TMIE	0	0	3.01297	7.39281	4.07047	4.6363
ANKRD1	0.637532	-0.637532	2.43723	8.45958	7.93122	0.86503
IGFBP3	-0.221409	0.221409	7.34716	8.38827	8.17798	0.359011
MUC16	1.54982	-1.54982	5.36198	9.19306	8.54772	4.73045
AMZ1	0	0	5.14557	7.80355	3.92185	3.69317
C15orf48	0.0413088	-0.0413088	4.95939	9.49187	7.75098	4.52
FAM101A	0	0	9.13095	6.21692	4.98193	6.31157
TNF	-0.544747	0.544747	2.25282	6.04837	1.20512	0.801292

## Sheet: GO_UP_UDDF
GO-terms associated with the upregulated genes shared between NUP93 KD and differentiation
Category	Term	Count	%	PValue	Genes	List Total	Pop Hits	Pop Total	Fold Enrichment	Bonferroni	Benjamini	FDR
UP_KW_BIOLOGICAL_PROCESS	KW-0417~Keratinization	20	3.4965	1.03e-20	SPRR4, SPRR2E, SPRR3, SPRR2G, TCHH, CNFN, LCE2D, LCE3E, TGM1, LCE1A, LCE2B, LCE3D, LCE1B, LCE2C, LCE2A, LCE6A, SPRR1A, SPRR2B, IVL, SPRR2D	285	39	11248	20.2393	8.65e-19	8.65e-19	8.54e-19
UP_KW_BIOLOGICAL_PROCESS	KW-0399~Innate immunity	20	3.4965	0.00668789	TMEM45B, SPON2, RSAD2, SAMD9, IL34, GATA3, PRDM1, NOD2, MARCO, C1ORF106, LGALS3, NLRP10, LCN2, S100A12, SLAMF7, IL36RN, CD14, S100A9, OPTN, BPIFC	285	403	11248	1.95864	0.430883	0.256181	0.253132
UP_KW_BIOLOGICAL_PROCESS	KW-0746~Sphingolipid metabolism	5	0.874126	0.00914934	ACER2, SMPD3, GM2A, ST8SIA1, GBA	285	33	11248	5.9798	0.53795	0.256181	0.253132
UP_KW_BIOLOGICAL_PROCESS	KW-0892~Osteogenesis	5	0.874126	0.0149639	MSX2, SORT1, DLX5, IGF2, SUCO	285	38	11248	5.19298	0.718174	0.314241	0.3105
UP_KW_BIOLOGICAL_PROCESS	KW-0769~Symport	8	1.3986	0.02983	SLC15A1, SLC6A14, SLC5A1, SLC12A6, SLC6A20, SLC6A2, SLC16A4, SLC28A3	285	118	11248	2.67571	0.921437	0.501144	0.495178
UP_KW_BIOLOGICAL_PROCESS	KW-0406~Ion transport	25	4.37063	0.0440681	STEAP4, CLIC3, KCNC3, SLC40A1, PKD1L2, SLC5A1, ATP12A, CNGA1, TMEM38A, SLC12A6, SLC39A2, SCN3B, ATP6AP1, SLC30A1, BSPRY, SCNN1G, CLDN4, CLCN5, CLCN4, SCNN1D, TCN2, SCNN1B, SCNN1A, LCN2, CLDN16	285	658	11248	1.49949	0.977309	0.59008	0.583055
UP_KW_BIOLOGICAL_PROCESS	KW-0443~Lipid metabolism	27	4.72028	0.056093	HPGD, GBA, GDPD1, HSD17B14, GDPD3, ALOX12B, PLD1, PIK3C2B, SMPD3, CYB5R1, GM2A, SMPD1, LIPH, APOE, HSD3B7, ST8SIA1, SCD5, B3GALT4, EPHX3, SGPP2, DHRS3, ACER2, SULT2B1, ANGPTL4, PLCD1, PNPLA2, SLC27A4	285	742	11248	1.43612	0.992165	0.59008	0.583055
UP_KW_BIOLOGICAL_PROCESS	KW-0072~Autophagy	9	1.57343	0.0561981	GABARAPL1, MAP1LC3A, ATG9B, TP53INP2, TP53INP1, HAP1, S100A9, OPTN, GABARAP	285	164	11248	2.16585	0.992238	0.59008	0.583055
UP_KW_BIOLOGICAL_PROCESS	KW-0919~Taste	4	0.699301	0.0703148	SCNN1G, SCNN1D, SCNN1B, SCNN1A	285	38	11248	4.15439	0.997811	0.656272	0.648459
UP_KW_BIOLOGICAL_PROCESS	KW-0739~Sodium transport	7	1.22378	0.0858677	SCNN1G, SCNN1D, SCNN1B, SCNN1A, SLC5A1, SCN3B, ATP12A	285	121	11248	2.2832	0.999469	0.668855	0.660893
UP_KW_BIOLOGICAL_PROCESS	KW-0011~Acute phase	3	0.524476	0.0896047	SERPINA3, F8, SAA2	285	20	11248	5.92	0.999624	0.668855	0.660893
UP_KW_BIOLOGICAL_PROCESS	KW-0410~Iron transport	3	0.524476	0.0974444	STEAP4, SLC40A1, LCN2	285	21	11248	5.6381	0.999818	0.668855	0.660893

## Sheet: GO_DOWN_UDDF
GO-terms associated with the downregulated genes shared between NUP93 KD and differentiation
Category	Term	Count	%	PValue	Genes	List Total	Pop Hits	Pop Total	Fold Enrichment	Bonferroni	Benjamini	FDR
UP_KW_BIOLOGICAL_PROCESS	KW-0131~Cell cycle	78	22.6087	1.08e-38	ERCC6L, ZWILCH, MCM8, DSCC1, CDCA7L, DDX12P, NCAPG2, HJURP, BUB1B, BRCA1, KIF11, FOXM1, CHTF18, MKI67, SMC4, CDC20, MTBP, SGOL1, GSG2, CHEK2, RUVBL1, CNTRL, CHEK1, NUSAP1, KNTC1, SPDL1, DLGAP5, CEP55, LIG1, LIG3, VRK1, KIF23, CIT, CCNA2, ASPM, DBF4, MELK, PSRC1, FANCD2, KIFC1, MCM3, TIMELESS, BIRC5, MCM5, KIF2C, MCM6, CDCA7, CDCA8, DBF4B, CENPA, NCAPH, AURKB, AURKA, CCNB2, CCNB1, CDC45, HAUS8, RA…	223	685	11248	5.74347	1.02e-36	1.02e-36	9.63e-37
UP_KW_BIOLOGICAL_PROCESS	KW-0132~Cell division	56	16.2319	1.27e-30	ERCC6L, ZWILCH, CDCA7L, NCAPG2, BUB1B, KIF11, SMC4, CDC20, SGOL1, CHEK2, RUVBL1, CNTRL, NUSAP1, KNTC1, SPDL1, CEP55, LIG1, LIG3, VRK1, KIF23, CIT, CCNA2, ASPM, PSRC1, KIFC1, TIMELESS, BIRC5, MCM5, KIF2C, CDCA7, CDCA8, CENPA, NCAPH, AURKB, AURKA, CCNB2, CCNB1, HAUS8, RACGAP1, HAUS7, BUB1, SPAG5, UBE2C, PLK1, CDC7, NDC80, ANLN, TPX2, CENPF, MIS18A, UBE2S, PRC1, NCAPD2, NCAPD3, SPC24, SPC25	223	417	11248	6.77364	1.19e-28	5.96e-29	5.64e-29
UP_KW_BIOLOGICAL_PROCESS	KW-0498~Mitosis	46	13.3333	4.27e-28	ERCC6L, ZWILCH, NCAPG2, CDCA8, BUB1B, KIF11, SMC4, CENPA, NCAPH, AURKB, AURKA, CDC20, CCNB2, CCNB1, SGOL1, HAUS8, HAUS7, CHEK2, RUVBL1, NUSAP1, KNTC1, SPDL1, BUB1, CEP55, SPAG5, UBE2C, PLK1, VRK1, KIF23, NDC80, CIT, CCNA2, ASPM, ANLN, TPX2, CENPF, PSRC1, MIS18A, KIFC1, TIMELESS, BIRC5, KIF2C, NCAPD2, NCAPD3, SPC24, SPC25	223	289	11248	8.02843	4.02e-26	1.34e-26	1.27e-26
UP_KW_BIOLOGICAL_PROCESS	KW-0235~DNA replication	21	6.08696	1.59e-15	RFC5, GINS2, BLM, RFC4, LIG1, MCM8, RMI1, DSCC1, DDX11, LIG3, CHTF18, POLA1, DBF4, CDC45, NASP, ORC1, POLE2, POLD2, MCM3, MCM5, MCM6	223	95	11248	11.1498	1.46e-13	3.74e-14	3.54e-14
UP_KW_BIOLOGICAL_PROCESS	KW-0234~DNA repair	30	8.69565	5e-11	PIF1, BLM, MCM8, BRCA1, FOXM1, EME1, CHEK2, CHEK1, RUVBL1, POLD2, RAD54L, PMS1, BARD1, GEN1, FANCI, MSH5-SAPCD1, LIG1, PARP1, XRCC2, DDX11, FANCA, LIG3, FANCB, TRAIP, NEIL3, FANCD2, ERCC1, UBE2T, MSH5, TIMELESS	223	350	11248	4.32338	4.7e-09	9.4e-10	8.9e-10
UP_KW_BIOLOGICAL_PROCESS	KW-0227~DNA damage	31	8.98551	7.62e-10	PIF1, BLM, MCM8, BRCA1, FOXM1, EME1, CHEK2, CHEK1, RUVBL1, POLD2, RAD54L, PMS1, BARD1, GEN1, FANCI, MSH5-SAPCD1, LIG1, PARP1, ATAD5, XRCC2, DDX11, FANCA, LIG3, FANCB, TRAIP, NEIL3, FANCD2, ERCC1, UBE2T, MSH5, TIMELESS	223	418	11248	3.74073	7.16e-08	1.19e-08	1.13e-08
UP_KW_BIOLOGICAL_PROCESS	KW-0226~DNA condensation	5	1.44928	0.000127	NCAPG2, NCAPD2, NCAPD3, SMC4, NCAPH	223	14	11248	18.0141	0.0118262	0.00169941	0.00160902
UP_KW_BIOLOGICAL_PROCESS	KW-0233~DNA recombination	7	2.02899	0.00868659	PIF1, LIG1, EME1, XRCC2, RUVBL1, LIG3, BRCA1	223	90	11248	3.92307	0.559615	0.102067	0.0966383
UP_KW_BIOLOGICAL_PROCESS	KW-0028~Amino-acid biosynthesis	4	1.15942	0.017277	ASS, MTHFD1, PYCR2, BCAT1	223	28	11248	7.20564	0.805677	0.180449	0.17085
UP_KW_BIOLOGICAL_PROCESS	KW-0658~Purine biosynthesis	3	0.869565	0.0262132	MTHFD1, GART, PFAS	223	13	11248	11.6399	0.917661	0.246404	0.233297
UP_KW_BIOLOGICAL_PROCESS	KW-0444~Lipid biosynthesis	8	2.31884	0.0514281	FADS2, PCYT1B, HMGCS1, FASN, PEMT, BRCA1, FAR2, FADS1	223	170	11248	2.37362	0.993008	0.439476	0.4161
UP_KW_BIOLOGICAL_PROCESS	KW-0159~Chromosome partition	4	1.15942	0.0619674	SGOL1, BIRC5, KIF2C, BUB1	223	46	11248	4.38604	0.997554	0.485411	0.459592
UP_KW_BIOLOGICAL_PROCESS	KW-0275~Fatty acid biosynthesis	4	1.15942	0.0866814	FADS2, FASN, BRCA1, FADS1	223	53	11248	3.80675	0.999801	0.626773	0.593434

## Sheet: NUPs_expression
Relative NUP expression with NUP93 KD
Row.names	Log2CTRL1vAvg	Log2CTRL2vAvg	Log2NUP93shD	Log2NUP93shA	Log2NUP93shB	Log2NUP93shC
AAAS	-0.162844	0.162844	-1.18755	-0.523104	-1.06525	-0.382573
AHCTF1	0.0353005	-0.0353005	-0.0307548	-0.375929	-1.14603	-0.124451
NDC1	-0.124342	0.124342	-0.584869	-1.58959	-1.38025	-0.822373
NUP107	-0.246528	0.246528	-0.334735	-1.06462	-1.14191	-0.747415
NUP133	-0.0258207	0.0258207	-0.107718	-0.183932	-0.369872	-0.145599
NUP153	-0.110985	0.110985	0.100368	-0.0226885	-0.913089	-0.165861
NUP155	-0.10491	0.10491	-0.363105	-0.54611	-0.80938	-0.604479
NUP160	-0.0331874	0.0331874	-0.20101	0.0698929	-1.18424	-0.645698
NUP188	-0.118905	0.118905	-0.353316	-0.815071	-0.455604	-0.408859
NUP205	-0.123312	0.123312	-0.670778	-1.21676	-0.791758	-0.427359
NUP214	-0.103224	0.103224	0.403608	-0.0451857	-0.0184844	0.0064564
NUP35	-0.31717	0.31717	0.0475279	-1.76233	-1.64452	-0.527841
NUP37	-0.264306	0.264306	-0.553282	-1.93303	-1.88459	-0.806687
NUP43	-0.182973	0.182973	0.179299	-0.411553	-0.913558	-0.426089
NUP50	-0.207286	0.207286	0.262146	-0.23721	0.226606	-0.0014399
NUP54	-0.273746	0.273746	-0.195819	-1.14875	-0.982555	-0.414622
NUP62	-0.239783	0.239783	0.279824	-0.328411	-0.0066818	-0.013168
NUP85	-0.245535	0.245535	-0.216948	-1.0313	-0.839407	-0.487609
NUP88	-0.21915	0.21915	-0.762882	-0.420719	-0.264735	-1.0963
NUP93	-0.234956	0.234956	-3.24331	-4.93711	-4.44718	-3.12553
NUP98	-0.0956041	0.0956041	0.111953	0.481499	-3.15084	0.0832444
NUPL1	-0.0257351	0.0257351	-0.486337	-1.22203	-1.37974	-0.647209
NUPL2	-0.0998894	0.0998894	0.469252	-0.139942	0.49992	0.171242
POM121	-0.0002757	0.00027569	0.497651	-0.028386	-0.281802	0.171553
POM121C	0.133818	-0.133818	0.392451	-0.265912	-0.236095	0.159726
RAE1	-0.308731	0.308731	0.603022	0.287787	0.197325	0.125575
SEC13	-0.128504	0.128504	-0.238621	-0.501938	-0.0056643	-0.0626169
SEH1L	-0.0526444	0.0526444	-0.73641	-1.24218	-1.46046	-0.648263
TMEM33	-0.112359	0.112359	0.166434	-0.0426747	0.188376	0.152032
TPR	-0.0353892	0.0353892	0.254803	0.00622914	-0.0183677	-0.0662401
