# Supplementary material for: Nucleoporin downregulation modulates progenitor differentiation independent of nuclear pore numbers
Source: Commun Biol. 2023 Oct 18;6:1033. doi: 10.1038/s42003-023-05398-6 (PMC10584948; doi:10.1038/s42003-023-05398-6)
Supplement: Supplementary file 5 — Supplementary Data 2 [file 42003_2023_5398_MOESM5_ESM.xlsx]

## Sheet: Sheet1
Supplementary data 2. List of oligos used in this study
Primers for qRT-PCR
	Forward Sequence	Reverse Sequence
NUP93	AGAAGACGCCCTTGACTTTAC	GATATAAATTTGCCGCGCATAGG
NUP205	GACCCTAGAACTCAGTCCAGA	CTGTGACACCAGCGTAAGAA
NUP133	TTCCATGGACGGCAACAAGT	GCCTGTGGATAAGCCACCTT
18s	GCAATTATTCCCCATGAACG	GGCCTCACTAAACCATCCAA
OVOL1	GCTCCCGGCTTCAGTTA	GGGCTGTGGTGGGCAGAA
TNFa	CTCTTCTGCCTGCTGCACTTTG	ATGGGCTACAGGCTTGTCACTC
NOD2	GCACTGATGCTGGCAAAGAACG	CTTCAGTCCTTCTGCGAGAGAAC
IL6a	AGACAGCCACTCACCTCTTCAG	TTCTGCCAGTGCCTCTTTGCTG
IL36G	CTGGAGCCACGATTCAGTCC	AGGGTCCACACTTGCTGATTC
PRDM1	GACGAAGCGAGGAGGGAC	GGGGCAGCCAAGGTCGTA
S100A9	GCAACATAGAGACCATCATCAACAC	CAGGTCCTCCATGATGTGTTCTATG
IVL	AAAGCACCTAGAGCACCC	GGTTGAATGTCTTGGACCT
ELF3	ATCTCCGAGCAAGAGCGTAG	GGTTGCTCAGGGTCAGTACC
TGM1	GATTCATAGGTCCGGGACA	AGCTCTGGCACTCGAAGA
P21	GGAACTTCGACTTTGTCAC	GACAGGTCCACATGGTCTTC
oligo sequences for NUP93 shRNA
NUP93 shRNA A	CCGG GCTCAAGGAATAAGCGCAAAT TACTAGT ATTTGCGCTTATTCCTTGAGC TTTTTG	AATTCAAAAA GCTCAAGGAATAAGCGCAAAT ACTAGTA ATTTGCGCTTATTCCTTGAGC
NUP93 shRNA B	CCGG CCTGGAGTCATAGATAAGTTT TACTAGT AAACTTATCTATGACTCCAGG TTTTTG	AATTCAAAAA CCTGGAGTCATAGATAAGTTT ACTAGTA AAACTTATCTATGACTCCAGG
NUP93 shRNA C	CCGG GCAAGTGAAACAGCGAATTCT TACTAGT AGAATTCGCTGTTTCACTTGC TTTTTG	AATTCAAAAA GCAAGTGAAACAGCGAATTCT ACTAGTA AGAATTCGCTGTTTCACTTGC
NUP93 shRNA D	CCGG GCCGCTTCACAGGTAGTTAAT TACTAGT ATTAACTACCTGTGAAGCGGC TTTTTG	AATTCAAAAA GCCGCTTCACAGGTAGTTAAT ACTAGTA ATTAACTACCTGTGAAGCGGC
Cloning primers
mcherry	ATGGTGAGCAAGGGCGAG	ACTTCCCTTGTACAGCTCGTCCATGCC
mcherry-50 kDa	ATGGTGAGCAAGGGCGAG	TCGACCACTGTGCTG GCGGCCGC TCA CTCATCCGCCACATATCCTGAT
mcherry-80 kDa	ATGGTGAGCAAGGGCGAG	TCGACCACTGTGCTG GCGGCCGC TCA TTGATCCAGCGATACAGCGC
mcherry-110 kDa	ATGGTGAGCAAGGGCGAG	TCGACCACTGTGCTG GCGGCCGC TCA AAATCCATTTCGCTGGTGGTC
mcherry-120 kDa	ATGGTGAGCAAGGGCGAG	TCGACCACTGTGCTG GCGGCCGC TCA GTAATCAGCACCGCATCAGC
mCherry-NLS	ATGGTGAGCAAGGGCGAG	TCCGACCTTTCGCTTCTTCTTCGGACTTCCCTTGTACAGCTCGTCCATGCC
NES	GGAAGTCTGGCCCTGAAACTGGCCGGCCTGGATATCGGATGA	TCATCCGATATCCAGGCCGGCCAGTTTCAGGGCCAGACTTCC
