# Supplementary material for: Nucleoporin downregulation modulates progenitor differentiation independent of nuclear pore numbers
Source: Commun Biol. 2023 Oct 18;6:1033. doi: 10.1038/s42003-023-05398-6 (PMC10584948; doi:10.1038/s42003-023-05398-6)
Supplement: Supplementary file 6 — Supplementary Data 3 [file 42003_2023_5398_MOESM6_ESM.xlsx]

## Sheet: Fig1B
GeneSymbol	UD1	UD2	UD3	DF1	DF2	DF3
NUP155	0.0482596	0.135949	-0.205616	-2.02833	-1.90016	-2.19528
NUP188	-0.0546157	0.0450268	0.00783667	-1.61179	-1.5429	-2.22862	inner ring=1
NUP205	-0.0120925	0.126459	-0.125422	-2.05006	-2.06271	-2.29382
NUP93	0.0665317	0.12401	-0.212493	-2.25114	-2.38591	-3.20642
NUP35 (NUP53)	0.0081879	0.143505	-0.168572	-1.66624	-1.46069	0.255276
NUP58	-0.104508	0.0306944	0.0681539	-0.15301	-0.194557	1.19572	central channel
NUP54	0.0905943	0.034176	-0.13413	-1.09022	-0.951697	-0.0142917
NUP62	0.0898477	-0.119393	0.0217173	-1.35507	-1.27847	-2.01042
NDC1	-0.0554133	0.155296	-0.113986	-2.30576	-2.54759	-1.5413	pom=2
POM121	-0.0474626	0.249999	-0.246127	-1.03483	-0.924658	-2.1601
POM121C	0.163606	0.103739	-0.31229	-1.10453	-0.973063	-1.62331
TMEM33 (POM33)	0.0259016	0.134029	-0.177017	-0.810723	-0.4358	-0.381647
NUP88	-0.0320064	0.0896778	-0.062191	-0.68848	-0.650067	-0.721268	cytofilament=3
NUP214	-0.0770008	0.0825533	-0.0100136	-1.61171	-1.27063	-2.01693
NUP42	-0.000150043	0.0185254	-0.0186144	-0.0990984	0.073001	0.673512
AAAS (aladin)	0.100056	-0.0110493	-0.0957053	-1.41333	-1.30858	-1.48263
RAE1	0.0223886	0.0263597	-0.0500225	-0.523837	-0.349359	-1.03818	nuclear side =4
NUP98	-0.0573643	0.0540308	0.001183	-1.22975	-0.746775	-1.41917
NUP153	-0.0599166	0.0988021	-0.044246	-1.14642	-0.864506	-1.23384
TPR	-0.0457059	0.0720755	-0.0292106	-0.861137	-0.675184	-1.12503
NUP50	0.0657569	-0.0359173	-0.0321605	-0.209341	-0.0404174	0.0067148
NUP133	-0.0420593	0.0976348	-0.0608267	-1.21894	-1.24818	-1.54508	coat =5
NUP160	-0.0248623	0.142541	-0.130937	-1.58739	-1.75771	-2.09766
NUP37	0.0521097	0.0490772	-0.106844	-1.02135	-1.28853	0.353974
NUP43	-0.14878	0.199769	-0.0748022	-1.34896	-1.42636	-0.443433
SEC13	0.0698635	-0.0868002	0.0126026	-0.53682	-0.92597	-0.908162
SEH1L	-0.0680159	0.162027	-0.109059	-0.792072	-0.422656	0.11485
NUP107	0.0344809	0.0535044	-0.0922954	-2.23037	-2.51403	-1.23145
NUP85 (NUP75)	0.131206	0.106397	-0.271853	-1.26769	-1.46749	-1.15088
AHCTF1 (ELYS)	-0.00219514	0.142213	-0.155335	-0.862757	-0.492692	-1.4022

## Sheet: Fig1C
NUP88	1	-0.686605
NUP214	2	-1.63309
NUP42	3	0.215805
AAAS (aladin)	4	-1.40151
NUP133	5	-1.3374
NUP160	6	-1.81425
NUP37	7	-0.651968
NUP43	8	-1.07292
SEC13	9	-0.790317
SEH1L	10	-0.366626
NUP107	11	-1.99195
NUP85 (NUP75)	12	-1.29535
AHCTF1 (ELYS)	13	-0.919217
NUP54	14	-0.685402
NUP62	15	-1.54799
NUP58	16	0.282718
NUP188	17	-1.79444
NUP205	18	-2.13553
NUP155	19	-2.04126
NUP93	20	-2.61449
NUP35 (NUP53)	21	-0.957219
NDC1	22	-2.13155
POM121	23	-1.3732
POM121C	24	-1.23363
TMEM33 (POM33)	25	-0.542724
RAE1	26	-0.637124
NUP98	27	-1.1319
NUP153	28	-1.08159
TPR	29	-0.887115
NUP50	30	-0.0810145

## Sheet: Fig1D
NUP205
UD	1.01686	1.00443	1.00133
D2	0.277087	0.333764	0.245504
D4	0.262434	0.257477	0.274648

## Sheet: Fig1E
Nup93
UD	1.0063	1.00074	1.00163
D2	0.167677	0.333868	0.284873
D4	0.142731	0.137072	0.147717

## Sheet: Fig1F
nup133
UD	1.00174	1.00301	1.00427
D2	0.431625	0.645603	0.436762
D4	0.318513	0.285934	0.346939

## Sheet: Fig1G
nup205
UD	D2	D4
1	0.355594	0.319614											2182022
1	0.787205	0.538815
1	0.348769	0.179689
1	0.2944	0.189812
1	0.722837	0.213738
1	0.755844	0.393121

## Sheet: Fig1H
nup93
UD	D2	D4		21722
1	1.23269	0.16061
1	0.75138	0.0756545
1	0.970825	0.363222
1	0.525054	0.121889
1	0.439275	0.0879648
1	0.814368	0.0946504

## Sheet: Fig1I
nup133
UD	D2	D4			111221
1	0.489928	0.149661										1212020
1	0.665197	0.369898
1	0.255564	0.216591

## Sheet: Fig2H
MAB414
UD	DF
5.97809	4.15704
6.5387	4.77335
3.05615	4.27406
4.81555	5.69726
5.4722	3.23181
5.26766	6.6992
4.07238	6.18582
3.95722	4.14984
3.20062	4.60987
5.55112	3.15991
5.49782

## Sheet: Fig2I
MAB414
UD	DF
873.227	744.935
919.627	624.994
365.19	446.886
628.876	618.271
623.341	335.38
768.525	1021.37
489.794	769.823
470.562	496.185
466.381	481.668
744.49	345.373
619.72

[truncated: 61 more sheets: Fig2J, Fig2K, Fig2R, Fig2S, Fig2T, Fig2U, Fig3f, Fig3g, Fig3h, Fig3i, Fig3j, Fig3k, Fig3l, Fig3m, Fig3n, Fig3o, Fig4a, Fig4b, Fig4c, Fig4d …]
